# Supplementary material for: Sex differences in protein expression in the mouse brain and their perturbations in a model of Down syndrome
Source: Biol Sex Differ. 2015 Nov 9;6:24. doi: 10.1186/s13293-015-0043-9 (PMC4640233; doi:10.1186/s13293-015-0043-9)
Supplement: Additional file 1: Table S1. — Mouse information: age, sex, littermates, and sample weights. (XLS 40 kb) [file 13293_2015_43_MOESM1_ESM.xls]

## Sheet: Sheet1
Supplementary TableS 1: Mouse Information
Mouse ID	Genotype	Sex	Littermate	Strain	Age(Months)	Estrous Cycle	HP Weight(grams)	CTX Weight(grams)	CB Weight(grams)
12	Ts	Male	13,14,15,16,17	Dp10	7	NA	0.042	0.091	0.072
13	Ts	Male	12,14,15,16,17	Dp10	7	NA	0.05	0.139	0.112
14	Non-Ts	Male	12,13,15,16,17	Dp10	7	NA	0.075	0.096	0.05
15	Non-Ts	Female	12,13,14,16,17	Dp10	7	Diestrus	0.033	0.144	0.068
16	Ts	Female	12,13,14,15,17	Dp10	7	Diestrus	0.043	0.121	0.081
17	Ts	Female	12,13,14,15,16,	Dp10	7	Diestrus	0.03	0.133	0.052
18	Ts	Male	19,20,21,22,23	Dp10	7	NA	0.03	0.148	0.06
19	Non-Ts	Male	18,20,21,22,23	Dp10	7	NA	0.03	0.146	0.057
20	Ts	Male	18,19,21,22,23	Dp10	7	NA	0.017	0.164	0.072
21	Non-Ts	Female	18,19,20,22,23	Dp10	7	Diestrus	0.043	0.148	0.059
22	Non-Ts	Female	18,19,20,21,23	Dp10	7	Diestrus	0.042	0.133	0.056
23	Ts	Female	18,19,20,21,22	Dp10	7	Diestrus	0.028	0.172	0.085
24	Non-Ts	Male	25,26,27,28,29,30,31,32,33	Dp10	8	NA	0.026	0.145	0.056
25	Non-Ts	Male	24,26,27,28,29,30,31,32,33	Dp10	8	NA	0.025	0.19	0.065
26	Ts	Female	24,25,27,28,29,30,31,32,33	Dp10	8	Diestrus	0.042	0.132	0.069
27	Non-Ts	Female	24,25,26,28,29,30,31,32,33	Dp10	8	Diestrus	0.035	0.122	0.055
28	Non-Ts	Female	24,25,26,27,29,30,31,32,33	Dp10	8	Diestrus	0.026	0.194	0.061
29	Non-Ts	Female	24,25,26,27,28,30,31,32,33	Dp10	8	Diestrus	0.026	0.165	0.078
30	Ts	Female	24,25,26,27,28,29,31,32,33	Dp10	8	Diestrus	0.024	0.164	0.058
31	Ts	Male	24,25,26,27,28,29,30,32,33	Dp10	8	NA	0.028	0.136	0.089
32	Ts	Male	24,25,26,27,28,29,30,31,33	Dp10	8	NA	0.03	0.162	0.092
33	Ts	Male	24,25,26,27,28,29,30,31,32	Dp10	8	NA	0.024	0.155	0.091
34	Non-Ts	Male	35,36,37,38	Dp10	9	NA	0.024	0.184	0.101
35	Non-Ts	Male	34,36,37,38	Dp10	9	NA	0.031	0.183	0.093
36	Non-Ts	Female	34,35,37,38	Dp10	9	Diestrus	0.024	0.144	0.078
37	Non-Ts	Female	34,35,36,38	Dp10	9	Diestrus	0.034	0.193	0.07
38	Non-Ts	Female	34,35,36,37	Dp10	9	Diestrus	0.032	0.151	0.074
7	Non-Ts	Male	8	Dp10	7	NA	0.038	0.187	0.121
8	Non-Ts	Male	7	Dp10	7	NA	0.04	0.127	0.081
3	Non-Ts	Male	4	Dp10	7	NA	0.033	0.105	0.078
4*	Ts	Male	3	Dp10	8	NA	0.043	0.149	0.076
1*	Ts	Male	2,9,10,11	Dp10	8	NA	0.023	0.116	0.074
2	Ts	Male	1,9,10,11	Dp10	7	NA	0.036	0.137	0.086
9*	Ts	Female	1,2,10,11	Dp10	8	?	0.032	0.16	0.058
10*	Non-Ts	Female	1,2,9,11	Dp10	8	?	0.029	0.148	0.065
11	Ts	Female	1,2,9,10	Dp10	7	Diestrus	0.032	0.12	0.068
* ex-breeder
? estrous cycle unknown
HP - Hippocampus
CTX - Cortex
CB - Cerebellum
