# Supplementary material for: Sex differences in protein expression in the mouse brain and their perturbations in a model of Down syndrome
Source: Biol Sex Differ. 2015 Nov 9;6:24. doi: 10.1186/s13293-015-0043-9 (PMC4640233; doi:10.1186/s13293-015-0043-9)
Supplement: Additional file 2: Table S2. — Protein and antibody information: source, catalog number, dilution factor, and protein classification. (XLSX 778 kb) [file 13293_2015_43_MOESM2_ESM.xlsx]

## Sheet: Antibody List 111913
Supplementary Table 2. Antibody information
Common protein name	Official name	Antibody Source	Catalogue #	Dilution(WCL)	ID	LM
ADAR2	ADARB1	Aviva Systems Biology	ARP40342_T100	1:500		x
AKT	AKT1	Santa Cruz Biotechnology	SC-1619	1:300		x
AMPKA	PRKAA1	Cell Signaling Technology	2532	1:750
APP	APP	Cell Signaling Technology	2452	1:300		x
ARC	ARC	Abcam	Ab118929	1:300		x
α-Synuclein	SNCA	Cell Signaling Technology	4179	1:3000		x
BACE	BACE1	Millipore	AB5832	1:500		x
BAD	BAD	Cell Signaling Technology	9292	1:500
BAX	BAX	Cell Signaling Technology	2772	1:750
β-Catenin	CTNNB1	Cell Signaling Technology	9562	1:1000	x
BCL2	BCL2	Cell Signaling Technology	2870	1:500
BDNF	BDNF	Epitomics	2960-1	1:500		x
BRAF	BRAF	Cell Signaling Technology	9434	1:500	x	x
CAMKII	CAMK2	Cell Signaling Technology	3362	1:500		x
CaNA	PPP3CA	Cell Signaling Technology	2614	1:1000
CASP3	CASP3	Cell Signaling Technology	9662	1:500
Catalase	CAT	Abcam	ab50434-200	1:500
CBS	CBS	Aviva Systems Biology	ARP45746_T100	1:1000	x
CDK5	CDK5	Cell Signaling Technology	2506	1:500		x
CFOS	CFOS	Cell Signaling Technology	2250	1:300		x
ChAT	CHAT	Millipore	AB1442	1:300
CREB	CREB1	Cell Signaling Technology	9197	1:500		x
CSTB	CSTB	Abcam	ab53725	1:500
DYRK1A	DYRK1A	Abnova	H00001859-M01	1:750	x
EGR1	EGR1	Cell Signaling Technology	4154	1:300		x
ERBB4	ERBB4	Protein Technology	19943-1-AP	1:300		x
ERK1/2	MAPK1/3	Santa Cruz Biotechnology	SC-153	1:300		x
ETS2	ETS2	Abcam	ab87783-50	1:500
FTCD	FTCD	Aviva Systems Biology	ARP41577_P050	1:1000	x
FYN	FYN	Cell Signaling Technology	4023	1:500		x
GAD2	GAD2	Cell Signaling Technology	3988	1:1000
GFAP	GFAP	Epitomics	2301-1	1:500	x	x
GluR3	GRIA3	Cell Signaling Technology	5117	1:750	x	x
GluR4	GRIA4	Cell Signaling Technology	3824	1:300		x
GSK3B	GSK3B	BD Biosciences	610201	1:3000		x
Histone H3 (AcK18)	HIST3H3	Cell Signaling Technology	9675	1:300	x
Histone H3 (DMeK4)	HIST3H3	Cell Signaling Technology	9725	1:300	x
IL1B	IL1B	Abnova	H00003553	1:3000
ITSN1	ITSN1	BD Biosciences	611574	1:1500
JNK	MAPK8	Cell Signaling Technology	9252	1:500
MAP2B	MAP2	Cell Signaling Technology	4542S	1:2000		x
MEK1/2	MAP2K1/2	Cell Signaling Technology	9122	1:500	x
MTOR	MTOR	Cell Signaling Technology	2972	1:500
nNOS	NOS1	Cell Signaling Technology	4234	1:1500		x
NR1	GRIN1	Upstate Biotechnology	07-362	1:500	x	x
NR2A	GRIN2A	PhosphoSolutions	1497-NR2A	1:500	x	x
NR2B	GRIN2B	PhosphoSolutions	1498-NR2B	1:500	x	x
NUMB	NUMB	Cell Signaling Technology	2756	1:1000
P35/25	CDK5R1	Cell Signaling Technology	2680	1:750		x
P38	MAPK14	Cell Signaling Technology	9212S	1:500
P70S6	RPS6KB1	Santa Cruz Biotechnology	sc-8418	1:3000
pAKT(Ser473)	AKT1	Cell Signaling Technology	4060	1:500		x
pBRAF(Thr401)	BRAF	Epitomics	2298-1	1:1000	x	x
pCAMKIIA/B(Thr286)	CAMK2A/B	PhosphoSolutions	p1005-286	1:5000		x
pCFOS(Ser32)	CFOS	Cell Signaling Technology	5348	1:300		x
pCREB(Ser133)	CREB1	PhosphoSolutions	p1010-133	1:1000		x
pEIF4B(Ser422)	EIF4B	Cell Signaling Technology	3591	1:500
pELK1 (Ser383)	ELK1	Santa Cruz Biotechnology	SC-8406	1:1000
pERK1/2(Tyr204)	MAPK1/3	Santa Cruz Biotechnology	SC-7383	1:500		x
pFMRP(Ser299)	FMR1	PhosphoSolutions	p1125-499	1:1500	x	x
pGluR2(Tyr876)	GRIA2	Cell Signaling Technology	4027	1:500		x
pGSK3B (Tyr216)	GSK3B	BD Biosciences	612312	1:500		x
pGSK3B(Ser9)	GSK3B	Cell Signaling Technology	9323	1:750		x
PI3K	PIK3CA	Cell Signaling Technology	4249P	1:500
pJAK2(Tyr1007/Tyr1008)	JAK2	Santa Cruz Biotechnology	sc-21870	1:200
pJNK(Thr183/Tyr185)	MAPK8	Cell Signaling Technology	9251	1:1000
PKCA	PRKCA	Cell Signaling Technology	2056	1:500
PKNOX1	PKNOX1	Aviva Systems Biology	ARP34067_P050	1:500
pMAP1B(Thr1265)	MAP1B	Millipore	ABN58	1:500		x
pMEK1/2(Ser217/221)	MAP2K1/2	Cell Signaling Technology	9154	1:750	x
pMTOR(Ser2448)	MTOR	Cell Signaling Technology	2971	1:500
pNR1(Ser889)	GRIN1	Epitomics	2329-1	1:500	x	x
pNR2A(Tyr1246)	GRIN2A	Cell Signaling Technology	4206	1:2000	x	x
pNR2B(Tyr1336)	GRIN2B	PhosphoSolutions	p1516-1336	1:500	x	x
pNUMB(Ser276)	NUMB	Cell Signaling Technology	4140	1:500
PP2A	PPP2R1A	Cell Signaling Technology	2041	1:750
pP70S6(Thr389)	RPS6KB1	Cell Signaling Technology	9205	1:500
pPKCA/B(Thr638/641)	PRKAA/B	Cell Signaling Technology	9375	1:750		x
pPKCG (Thr514)	PRKCAG	Cell Signaling Technology	9379	1:750	x	x
PRMT2	PRMT3	Aviva Systems Biology	ARP40196_T100	1:2000
pRSK(Ser380)	RPS6KA3	Cell Signaling Technology	9341	1:500	x	x
pS6(Ser240/244)	RPS6	Cell Signaling Technology	5364	1:5000
PSD95	DLG4	Cell Signaling Technology	3450	1:1000		x
pSRC(Tyr416)	FYN	Cell Signaling Technology	6943	1:500		x
pTAU(Thr212)	MAPT	Invitrogen	44740G	1:3000		x
PTEN	PTEN	Cell Signaling Technology	5384S	1:500	x	x
RAGE	AGER	Santa Cruz Biotechnology	sc-5563	1:500
RAPTOR	RPTOR	Cell Signaling Technology	2280	1:750
RCAN1	RCAN1	Sigma-Aldrich	D6694	1:2000
RRP1	RRP1	Aviva Systems Biology	ARP45812_P050	1:2000
RSK2	RPS6KA3	Cell Signaling Technology	9340	1:300	x	x
S100B	S100B	Santa Cruz Biotechnology	sc-28533	1:500
S6	RPS6	Cell Signaling Technology	2217	1:5000
SHANK	SHANK2	Millipore	MABN24	1:1000		x
SHH	SHH	Cell Signaling Technology	2207	1:500	x
SOD1	SOD1	Santa Cruz Biotechnology	SC-11407	1:2000
STAT3	STAT3	Cell Signaling Technology	9139S	1:300
SYP	SYP	Epitomics	1870-1	1:5000	x
Tau	MAPT	Cell Signaling Technology	4019	1:2000		x
TH	TH	Cell Signaling Technology	2792	1:750	x	x
TIAM1	TIAM1	Abcam	ab54458	1:1500
TRKA	NTRK1	Epitomics	2244-1	1:2000	x	x
Ubiquitin	UBC	Cell Signaling Technology	3933	1:1000
Secondary antibodies
Goat Anti-Rabbit		Invitrogen	A21429	1:2000
Goat Anti-Mouse		Invitrogen	A21422	1:2000
Rabbit Anti-Goat		Invitrogen	A21431	1:2000
ID, mutation in the human gene observed to cause intellectual disability; data from OMIM
LM, mutation in mouse gene causes learning/memory, synaptic plasticity or synaptic transmission deficits; data from the Mammalian Phenotype Database (The Jackson Laboratory)
