# Supplementary material for: Sex differences in protein expression in the mouse brain and their perturbations in a model of Down syndrome
Source: Biol Sex Differ. 2015 Nov 9;6:24. doi: 10.1186/s13293-015-0043-9 (PMC4640233; doi:10.1186/s13293-015-0043-9)
Supplement: Additional file 3: Table S3. — Results of all pairwise comparisons: all proteins in each brain region. (XLS 168 kb) [file 13293_2015_43_MOESM3_ESM.xls]

## Sheet: Dp10 CB
Statistical analysis results, cerebellum. Three level mixed effects with correction for multiple testing: Bonferroni, Stepdown Bonferroni and Adaptive Hochberg (Benjamini-Hochberg). Yellow highlighting indicates significance by Benjamini-Hochberg, p<0.05 with FDR<5%
Protein	Dp10 male vs control	PValue	Error	StepdownBonferroni	AdaptiveHochberg	FalseDiscoveryRate	Dp10 female vs control	PValue	Error	StepdownBonferroni	AdaptiveHochberg	FalseDiscoveryRate	Control female vs male	PValue	Error	StepdownBonferroni	AdaptiveHochberg	FalseDiscoveryRate	Dp10 female vs male	PValue	Error	StepdownBonferroni	AdaptiveHochberg	FalseDiscoveryRate
ADARB1	-8.79959	0.378871	10.4342	1	0.965779	0.458354	11.4667	0.304919	10.5208	1	0.983112	0.339967	15.3958	0.137586	9.58456	1	0.996436	0.341246	41.0388	0.00848658	12.8058	0.220651	0.110326	0.0114333
AKT	44.0395	0.00167078	11.4074	0.135334	0.0501235	0.00766377	65.9566	1.32067e-07	9.14294	1.09615e-05	2.24514e-06	8.32586e-07	4.45987	0.637531	9.24496	1	0.996436	0.855155	20.3542	0.116502	11.7235	1	0.95362	0.129893
AMPKA	-11.0878	0.00972925	4.47302	0.622672	0.291877	0.0262953	24.8206	3.23464e-06	4.49457	0.000239363	5.49888e-05	1.30733e-05	-2.85647	0.51294	4.41731	1	0.996436	0.768069	36.3762	1.35096e-10	4.27561	1.25639e-08	1.75625e-09	2.62086e-09
APP	-16.5204	0.00476422	6.21843	0.347788	0.142926	0.0170151	26.335	4.71308e-05	5.3281	0.00301637	0.000801223	0.000133999	-7.33101	0.11447	4.78149	1	0.996436	0.329507	40.2419	2.00037e-05	6.99485	0.00114021	0.000260048	4.73258e-05
ARC	-7.5154	0.0544202	4.03	1	0.968535	0.0850315	21.6102	0.000616882	5.51272	0.0271428	0.010487	0.0011081	-2.77232	0.452073	3.72909	1	0.996436	0.691808	27.8469	0.000190513	6.31228	0.00819207	0.00247667	0.000331349
BACE	-5.38128	0.0268958	2.47905	1	0.806875	0.0527369	7.80531	0.0155388	3.07295	0.450627	0.26416	0.0217448	-2.61939	0.372884	2.97133	1	0.996436	0.634923	10.9521	2.83421e-05	2.41092	0.00153047	0.000368447	6.24814e-05
BAD	-10.063	0.0556023	5.47629	1	0.968535	0.0855421	29.7093	4.42882e-07	4.73004	3.49877e-05	7.52899e-06	2.26103e-06	-7.76175	0.0958392	4.80989	1	0.996436	0.293326	33.0281	2.83733e-06	5.60187	0.000192938	3.68853e-05	9.17402e-06
BAX	-7.37089	0.0803469	4.33817	1	0.968535	0.119921	13.9221	0.0888032	7.55289	1	0.983112	0.109037	-3.44066	0.377182	3.95115	1	0.996436	0.634923	18.7558	0.0292065	7.65619	0.613337	0.379685	0.0367926
BCL2	-13.396	0.00731211	5.24014	0.504535	0.219363	0.0228503	37.1857	2.54147e-06	6.08126	0.000190611	4.32051e-05	1.07184e-05	-6.58089	0.104038	4.15589	1	0.996436	0.309053	47.9813	2.2792e-09	4.66881	2.0057e-07	2.96296e-08	2.05339e-08
BDNF	4.78781	0.136785	3.12219	1	0.968535	0.18995	19.2547	0.00012104	4.41435	0.00649548	0.00205769	0.000260909	0.114741	0.96508	2.61436	1	0.996436	0.996436	13.865	0.0115788	5.04624	0.254733	0.150524	0.0147782
BRAF	-10.2024	0.0376836	5.13967	1	0.968535	0.0661116	8.50064	0.158335	5.75636	1	0.983112	0.189611	7.60271	0.228128	6.05927	1	0.996436	0.457467	30.0142	2.21124e-08	4.45651	1.79111e-06	2.87462e-07	1.26171e-07
CAMKII	-10.517	0.000502499	3.13225	0.0437174	0.015075	0.00358928	17.0333	6.12732e-06	3.34578	0.000447294	0.000104164	2.3774e-05	-9.79643	0.000469632	2.89377	0.0441454	0.0324046	0.00592911	17.9758	1.36661e-05	3.65608	0.000819967	0.00017766	3.48846e-05
CaNA	-12.6364	0.000102233	3.36983	0.0094054	0.00306698	0.00113592	-8.43847	0.0553184	4.55554	1	0.940413	0.0715452	2.31201	0.5336	3.66258	1	0.996436	0.781067	7.22829	0.103291	4.24837	1	0.95362	0.117342
CASP3	-11.9721	0.00635567	4.58334	0.457608	0.19067	0.0219161	16.0203	0.110677	9.19744	1	0.983112	0.134196	0.140774	0.976052	4.67717	1	0.996436	0.996436	31.985	0.000257824	7.0537	0.0100551	0.00335171	0.00042388
CAT	-3.48107	0.380434	4.02907	1	0.968535	0.463944	16.5134	0.00182334	4.81494	0.0747571	0.0309968	0.00310288	-6.17576	0.203705	4.99473	1	0.996436	0.428628	13.2605	0.000985596	3.70965	0.0344959	0.0128128	0.00151751
CBS	-9.4285	0.021625	4.26322	1	0.648751	0.0466078	22.4484	1.15279e-05	4.35939	0.000806955	0.000195975	3.9936e-05	-7.19256	0.0519569	3.80793	1	0.996436	0.208971	25.4713	5.60571e-05	5.36409	0.00285891	0.000728742	0.000115692
CDK5	-10.0435	0.000318023	2.87976	0.0286221	0.00954069	0.00289112	9.76937	7.89448e-05	2.29154	0.00462873	0.00134206	0.000191441	-11.0938	1.04166e-06	2.31482	0.000104166	7.18744e-05	5.26037e-05	8.48781	0.00893192	3.07515	0.220651	0.116115	0.0117081
CFOS	2.65003	0.556079	4.43427	1	0.968535	0.631908	22.9483	2.3487e-06	4.18141	0.000178501	3.99279e-05	1.03556e-05	3.22901	0.392116	3.70347	1	0.996436	0.640486	23.6417	8.50622e-05	5.24238	0.00408299	0.00110581	0.000165021
CHAT	0.217337	0.965779	5.05288	1	0.968535	0.968535	27.3496	4.14864e-12	3.20629	3.89972e-10	7.05269e-11	1.00605e-10	-10.4166	0.0143423	4.4488	1	0.98962	0.0804763	13.8367	0.00190864	4.09581	0.0591677	0.0248123	0.00276325
CREB	-7.4546	0.138849	5.19245	1	0.968535	0.18995	32.6397	6.82017e-06	5.91056	0.000491052	0.000115943	2.54445e-05	-0.0298962	0.994315	4.18897	1	0.996436	0.996436	43.2811	7.60624e-07	6.36477	5.40043e-05	9.88811e-06	2.73261e-06
CTNNB1	7.52399	0.0444093	3.5715	1	0.968535	0.0752699	-3.3976	0.494081	5.03857	1	0.983112	0.538492	10.232	0.0130312	3.8707	1	0.899151	0.0774205	-0.975125	0.836447	4.73469	1	0.95362	0.845159
DYRK1A	-8.69082	0.0421728	4.43653	1	0.968535	0.0727117	11.4081	0.0143721	4.36189	0.431162	0.244325	0.0205013	2.64073	0.579917	4.69996	1	0.996436	0.813495	25.2339	6.00769e-09	3.61199	4.98638e-07	7.80999e-08	3.88497e-08
EGR1	-9.20517	0.053597	4.95406	1	0.968535	0.0850315	19.2681	3.41174e-05	4.10397	0.00221763	0.000579997	0.000100285	4.38281	0.312739	4.23486	1	0.996436	0.564446	37.1173	9.08989e-10	4.6654	8.09e-08	1.18169e-08	9.79688e-09
ERBB4	-9.33184	0.0207764	4.18547	1	0.623293	0.0461699	15.9823	0.000540437	4.15941	0.0243197	0.00918743	0.000989101	-0.410233	0.9195	4.06017	1	0.996436	0.987973	27.3948	7.75999e-08	4.17381	6.13039e-06	1.0088e-06	3.96168e-07
ERK	-8.69764	0.00855941	3.40831	0.573481	0.256782	0.0251747	1.10187	0.753879	3.48922	1	0.983112	0.786304	0.646891	0.8679	3.87013	1	0.996436	0.942558	11.4494	0.000447798	3.01488	0.0165685	0.00582137	0.000712072
ETS2	3.29905	0.356572	3.51166	1	0.968535	0.440212	5.89915	0.22455	4.70107	1	0.983112	0.259302	4.33021	0.223816	3.47281	1	0.996436	0.457467	6.95627	0.15754	4.73575	1	0.95362	0.171701
FTCD	-4.44954	0.660591	10.2119	1	0.968535	0.73399							-7.99428	0.191909	6.29856	1	0.996436	0.421366
FYN	7.38542	0.000973197	2.12403	0.0817485	0.0291959	0.00572469	9.77924	0.00919115	3.53344	0.284926	0.15625	0.0133066	-1.3209	0.626556	2.72767	1	0.996436	0.855155	0.899809	0.758542	2.90894	1	0.95362	0.774512
GAD2	5.53674	0.0453933	2.6744	1	0.968535	0.0756554	26.0322	2.38754e-10	3.38758	2.14878e-08	4.05881e-09	2.89489e-09	-1.22309	0.643483	2.65416	1	0.996436	0.855155	17.9595	2.97535e-06	3.40112	0.000199349	3.86796e-05	9.30997e-06
GFAP	10.2316	0.000459758	2.72956	0.0404587	0.0137927	0.0035366	24.1641	3.21559e-12	2.81475	3.05481e-10	5.4665e-11	1.00605e-10	-1.28173	0.56157	2.21756	1	0.996436	0.798853	11.1956	0.00225482	3.41458	0.0653898	0.0293127	0.00316982
GluR3	-2.06246	0.307856	2.03621	1	0.968535	0.38482	12.5235	0.000433905	3.27571	0.0199596	0.00737638	0.0008094	-1.92789	0.444376	2.53884	1	0.996436	0.690492	12.6719	0.000109181	2.98696	0.00513151	0.00141935	0.000207658
GluR4	-0.907676	0.828968	4.21312	1	0.968535	0.863508	-1.40972	0.797264	5.51331	1	0.983112	0.822708	0.857429	0.815376	3.6495	1	0.996436	0.918382	0.358609	0.95362	6.14121	1	0.95362	0.95362
GSK3B	-6.14572	0.0265805	2.83663	1	0.797416	0.0527369	12.6601	1.36155e-05	2.64975	0.000939471	0.000231464	4.55416e-05	-1.77305	0.544733	2.94807	1	0.996436	0.785971	17.9089	3.53326e-10	2.45126	3.17994e-08	4.59324e-09	4.28408e-09
H3Ack18	-21.2581	0.0223758	10.3559	1	0.671273	0.0466078	10.2626	0.488453	14.0499	1	0.983112	0.538409	-22.715	0.00117009	7.74755	0.107648	0.0807363	0.0112476	8.22257	0.59948	15.0102	1	0.95362	0.639007
H3DMe4	-28.6448	0.00278234	11.0844	0.211458	0.0834701	0.0111293	17.4332	0.290906	15.1353	1	0.983112	0.3311	-23.3901	0.00314498	8.83979	0.276758	0.217003	0.0226888	26.0811	0.154424	16.1714	1	0.95362	0.170217
IL1B	-5.28937	0.265618	4.86326	1	0.968535	0.340535	25.8819	8.58555e-09	3.75522	7.38357e-07	1.45954e-07	6.93998e-08	-13.1234	0.000675926	4.05665	0.0628611	0.0466389	0.00758539	15.4469	0.00312416	4.76898	0.0874766	0.0406141	0.0043292
ITSN1	-10.8775	0.00668546	4.1933	0.474668	0.200564	0.0222849	2.17726	0.586079	3.94753	1	0.983112	0.624722	7.02733	0.152717	4.72915	1	0.996436	0.350556	22.6438	6.72605e-13	2.59203	6.52427e-11	8.74386e-12	4.52897e-11
JNK	-9.60725	0.0228378	4.39192	1	0.685135	0.0466078	14.7089	0.00234443	4.42119	0.0890884	0.0398553	0.00379016	-1.2741	0.745801	3.94903	1	0.996436	0.918382	25.2837	1.07403e-05	4.88526	0.000655157	0.000139624	2.81569e-05
MAP2B	2.55527	0.563903	4.35926	1	0.968535	0.633599	29.2246	7.54036e-12	3.377	6.93713e-10	1.28186e-10	1.21903e-10	-6.65465	0.0891352	4.01806	1	0.996436	0.281604	17.6197	2.07605e-05	3.64787	0.00116259	0.000269887	4.7947e-05
MEK	-3.92217	0.446534	5.23748	1	0.968535	0.534734	10.1875	0.0774074	5.43702	1	0.983112	0.0975132	0.937758	0.812388	3.92568	1	0.996436	0.918382	15.7611	0.0474119	7.23054	0.815759	0.616355	0.0567772
MTOR	-6.99735	0.0373742	3.45581	1	0.968535	0.0661116	11.2659	0.00262857	3.48521	0.0972571	0.0446857	0.00417986	-0.994763	0.748077	3.10771	1	0.996436	0.918382	18.4472	3.06526e-05	3.91838	0.00162459	0.000398484	6.60734e-05
NNOS	-13.3099	0.00378807	4.83691	0.284105	0.113642	0.0145695	27.5786	4.2727e-08	4.06716	3.58907e-06	7.2636e-07	2.96037e-07	-11.0617	0.00461337	4.06641	0.401363	0.318322	0.0310633	30.8871	3.18296e-06	5.37185	0.000210076	4.13785e-05	9.64836e-06
NR1	-19.7657	7.63511e-07	4.19834	7.55876e-05	2.29053e-05	3.81756e-05	23.4327	1.88781e-08	3.44321	1.60464e-06	3.20928e-07	1.4086e-07	-12.674	0.000430078	3.74196	0.0412875	0.0296754	0.00592911	34.3425	4.55884e-11	3.94234	4.28531e-09	5.92649e-10	1.10552e-09
NR2A	1.90565	0.728256	5.41622	1	0.968535	0.791583	16.1968	0.000120287	3.79392	0.00649548	0.00204487	0.000260909	-6.4416	0.201975	5.18987	1	0.996436	0.428628	6.67896	0.0885636	3.76276	1	0.95362	0.10227
NR2B	-18.3335	0.00397969	6.88445	0.294497	0.119391	0.0147396	38.2355	2.45863e-09	4.93963	2.16359e-07	4.17966e-08	2.38487e-08	-24.9708	5.3553e-07	5.44484	5.40885e-05	3.69516e-05	5.26037e-05	27.0007	0.000371938	6.43006	0.0141336	0.0048352	0.0006013
NUMB	-16.8761	0.0329518	8.06776	1	0.968535	0.0610218							-12.5791	0.0444316	6.51994	1	0.996436	0.195113
P3525	-22.9558	1.07741e-05	5.49882	0.00104509	0.000323223	0.000269353	22.9173	0.00140275	6.23472	0.0589154	0.0238467	0.00242976	-8.96741	0.0602354	4.94848	1	0.996436	0.217278	45.2345	6.4658e-09	5.08875	5.30196e-07	8.40554e-08	3.91989e-08
P38	-10.9966	2.0267e-05	2.65186	0.00192536	0.000608009	0.000337783	7.80198	0.0256437	3.33507	0.641093	0.435944	0.0340746	-3.04784	0.369618	3.44022	1	0.996436	0.634923	17.4297	2.53526e-09	2.54367	2.20568e-07	3.29584e-08	2.05339e-08
P70S6	-11.4878	9.62963e-05	3.05478	0.00895556	0.00288889	0.00113592	-0.303388	0.925136	3.22817	1	0.983112	0.944613	5.13145	0.117448	3.18013	1	0.996436	0.329507	18.4158	1.67184e-07	3.07862	1.2706e-05	2.1734e-06	7.37131e-07
pAKT	-8.28047	0.136089	5.75653	1	0.968535	0.18995	45.0502	1.5701e-09	5.35473	1.39739e-07	2.66918e-08	1.69222e-08	-7.76486	0.0736909	4.47978	1	0.996436	0.256648	45.8656	2.14367e-05	8.18601	0.00117902	0.000278677	4.83573e-05
pBRAF	2.52606	0.469139	3.43806	1	0.968535	0.545511	24.8806	5.38319e-05	5.31955	0.00328374	0.000915142	0.000141127	1.10731	0.792898	4.18688	1	0.996436	0.918382	23.1525	7.91192e-06	4.48783	0.000498451	0.000102855	2.19273e-05
pCAMKII	-0.929204	0.897355	7.21991	1	0.968535	0.916403	44.3766	0.00215653	11.6605	0.086261	0.0366609	0.00355863	13.8971	0.133718	8.62311	1	0.996436	0.341246	65.9831	5.64061e-07	9.31378	4.06124e-05	7.33279e-06	2.10438e-06
pCFOS	-9.33198	0.0285741	4.42073	1	0.857222	0.0549502	19.2679	0.00700016	6.39873	0.230741	0.119003	0.0102881	1.88063	0.653043	4.13632	1	0.996436	0.856589	34.0174	1.5816e-05	6.31121	0.000933145	0.000205608	3.93373e-05
pCREB	-17.4505	0.00167857	5.91989	0.135334	0.0503572	0.00766377	46.5545	7.93675e-09	5.5216	6.90497e-07	1.34925e-07	6.93998e-08	-14.0039	0.00127587	4.56258	0.116104	0.0880347	0.0112476	52.6734	2.55314e-06	7.31544	0.000176166	3.31908e-05	8.5398e-06
pEIF4B	-16.2953	0.00192057	5.5956	0.149804	0.0576171	0.00831328	20.1638	7.74665e-05	4.47303	0.00462873	0.00131693	0.000191441	-6.48074	0.164782	4.79606	1	0.996436	0.369843	34.2533	1.94027e-07	5.22262	1.4358e-05	2.52235e-06	7.84193e-07
pELK	-9.64701	0.014724	4.11904	0.898161	0.441719	0.0368099	18.0376	0.000246488	4.42189	0.0123244	0.0041903	0.000498112	3.00283	0.517116	4.55821	1	0.996436	0.768069	34.5635	9.33808e-13	3.82458	8.96455e-11	1.21395e-11	4.52897e-11
pERK	-4.66447	0.240951	4.05938	1	0.968535	0.312924	16.1949	0.000670992	4.32665	0.0288527	0.0114069	0.00118339	3.49614	0.431067	4.35405	1	0.996436	0.680278	26.141	2.95379e-08	3.98252	2.36304e-06	3.83993e-07	1.59177e-07
pFMRP	-6.53882	0.0896543	3.95678	1	0.968535	0.131844	12.592	0.00341679	3.96326	0.119588	0.0580855	0.00521718	-0.859957	0.833285	4.09492	1	0.996436	0.918382	19.4333	1.0545e-05	3.86041	0.00065379	0.000137085	2.81569e-05
pGluR2	5.43645	0.0202582	2.26008	1	0.607745	0.0460413	16.124	3.62714e-07	2.81248	2.90171e-05	6.16613e-06	1.95462e-06	2.52615	0.235528	2.0959	1	0.996436	0.457467	12.9254	6.2236e-05	2.95522	0.0031118	0.000809068	0.000125769
pGSK3BS9	-7.63195	0.109897	4.92183	1	0.968535	0.156995	21.4087	0.0166553	7.93222	0.450627	0.28314	0.0227544	1.17834	0.791723	4.4262	1	0.996436	0.918382	32.989	0.00181405	8.73345	0.0580496	0.0235826	0.0026661
pGSK3BY216	-10.9911	0.000548582	3.3012	0.0471781	0.0164575	0.00365721	10.7076	0.000101071	2.54624	0.0055589	0.0017182	0.000227997	-8.8472	0.00181473	2.92318	0.161511	0.125216	0.0140991	13.3741	5.48966e-05	3.01621	0.00285462	0.000713656	0.000115692
PI3K	3.7089	0.286406	3.404	1	0.968535	0.362539	0.108548	0.983112	5.11302	1	0.983112	0.983112	5.91823	0.0892209	3.36333	1	0.996436	0.281604	2.24696	0.66008	5.03574	1	0.95362	0.695954
pJAK2	-9.07804	0.0168254	3.94401	0.975876	0.504763	0.0391289	4.18563	0.293553	3.8867	1	0.983112	0.3311	-3.26651	0.23418	2.78168	1	0.996436	0.457467	10.845	0.0756851	5.75016	1	0.95362	0.0884512
pJNK	-3.15638	0.460808	4.33825	1	0.968535	0.542127	19.2772	4.83501e-05	4.20301	0.00304606	0.000821952	0.000133999	0.875503	0.819563	3.81551	1	0.996436	0.918382	24.243	1.90005e-05	4.88867	0.00110203	0.000247007	4.60762e-05
PKCA	-10.6122	0.011615	4.39087	0.720129	0.348449	0.029782	16.565	0.000160907	3.94321	0.00820628	0.00273543	0.000332086	-8.64871	0.0195072	3.83609	1	0.996436	0.0985112	19.1254	0.000192912	4.53589	0.00819207	0.00250786	0.000331349
PKNOX1	0.596726	0.898075	4.63722	1	0.968535	0.916403	17.7104	0.00287357	5.36923	0.103448	0.0488506	0.00449574	2.46724	0.599769	4.63592	1	0.996436	0.829817	19.9174	0.000918409	5.35009	0.0330627	0.0119393	0.00143687
pMAP1B	0.933385	0.766007	3.11709	1	0.968535	0.823664	15.8683	0.00344227	4.94258	0.119588	0.0585185	0.00521718	-6.06674	0.141506	4.2345	1	0.996436	0.341246	7.83234	0.0396409	3.63509	0.792817	0.515331	0.049297
pMEK	-8.22623	0.145562	5.84086	1	0.968535	0.194083	44.7937	3.17003e-12	4.25464	3.04323e-10	5.38906e-11	1.00605e-10	-6.78828	0.138281	4.70475	1	0.996436	0.341246	47.0624	2.46516e-10	4.60486	2.2433e-08	3.20471e-09	3.41601e-09
pMTOR	-11.7573	0.0371862	5.91367	1	0.968535	0.0661116	29.064	5.06135e-05	5.95489	0.00313803	0.000860429	0.000136375	-4.59667	0.36113	5.13139	1	0.996436	0.634923	39.5371	5.00562e-06	6.64328	0.000325365	6.5073e-05	1.47135e-05
pNR1	-10.7198	0.0324501	5.2277	1	0.968535	0.0610218	22.621	7.71455e-05	4.96463	0.00462873	0.00131147	0.000191441	1.06455	0.81676	4.56069	1	0.996436	0.918382	38.8061	1.0106e-07	5.60103	7.78161e-06	1.31378e-06	4.668e-07
pNR2A
pNR2B	-13.6494	1.57674e-05	3.30109	0.00151367	0.000473021	0.000315347	4.47682	0.362143	4.78891	1	0.983112	0.403768	-8.28652	0.0299946	3.95037	1	0.996436	0.14426	10.9655	0.0101159	3.99073	0.232666	0.131507	0.0130832
pNUMB	-18.2363	0.000759515	5.79559	0.0645588	0.0227855	0.00474697	25.7646	0.00216453	7.23291	0.086261	0.036797	0.00355863	1.90899	0.719258	5.24937	1	0.996436	0.918382	56.751	3.38313e-09	6.27851	2.87566e-07	4.39807e-08	2.52434e-08
PP2A	-14.8092	0.00168603	4.93068	0.135334	0.0505809	0.00766377	18.4251	0.0606816	8.84565	1	0.983112	0.0774489	-4.50083	0.31296	4.54102	1	0.996436	0.564446	32.755	0.00421311	9.33489	0.113754	0.0547704	0.00575594
pP70S6	-10.2694	0.00898547	4.10246	0.593041	0.269564	0.0256728	18.4228	0.000151766	4.3417	0.00789184	0.00258003	0.000320029	-1.06825	0.804787	4.33902	1	0.996436	0.918382	30.5661	2.37103e-10	3.90429	2.18134e-08	3.08233e-09	3.41601e-09
pPKCAB	-13.5304	0.0014997	4.50467	0.122975	0.044991	0.00766377	11.9237	0.0156921	4.60128	0.450627	0.266766	0.0217448	-15.0701	0.000455466	4.56287	0.0432692	0.0314271	0.00592911	9.93072	0.0429347	4.63451	0.815759	0.558151	0.0521674
pPKCG	-18.6989	0.000308962	5.58386	0.0281156	0.00926887	0.00289112	39.8608	1.66188e-05	7.44675	0.00113008	0.00028252	5.37342e-05	-6.24272	0.286695	6.02887	1	0.996436	0.536226	61.2889	2.48334e-11	6.27516	2.35917e-09	3.22834e-10	8.02945e-10
PRMT2	-32.1983	0.00043013	10.3028	0.0382816	0.0129039	0.0035366	91.6329	7.18041e-12	7.31499	6.67778e-10	1.22067e-10	1.21903e-10	-24.7254	7.78219e-05	6.81793	0.00770437	0.00536971	0.00262	112.754	9.26126e-08	9.29806	7.22378e-06	1.20396e-06	4.49171e-07
pRSK	-12.5636	0.0110538	5.20172	0.696389	0.331614	0.0290889	30.3724	2.46329e-07	4.84612	1.99526e-05	4.18759e-06	1.40552e-06	-6.2287	0.133607	4.26411	1	0.996436	0.341246	39.8181	1.82847e-07	5.92819	1.37135e-05	2.37701e-06	7.71137e-07
pS6	-6.04964	0.140563	4.21211	1	0.968535	0.18995	30.1217	9.60077e-07	5.0959	7.4886e-05	1.63213e-05	4.65637e-06	-9.14615	0.0111773	3.73671	0.961246	0.771232	0.0705566	25.833	0.000113504	5.73918	0.0052212	0.00147556	0.000211729
PSD95	-17.6311	0.00939174	7.17892	0.610463	0.281752	0.0260882	28.9899	0.0198273	10.5768	0.51551	0.337064	0.0267118	-6.88874	0.245229	6.09723	1	0.996436	0.467323	45.8125	0.00199357	10.6144	0.059807	0.0259164	0.00284376
pSRC	1.26838	0.815883	5.40465	1	0.968535	0.858824	26.0219	1.37334e-07	4.16273	1.12614e-05	2.33468e-06	8.32586e-07	0.282831	0.946818	4.22749	1	0.996436	0.996436	24.8287	0.000152962	5.70504	0.00673033	0.00198851	0.000274765
pTAU	-12.6853	0.0228373	5.85746	1	0.685119	0.0466078	27.0385	0.000307698	6.37448	0.0147695	0.00523087	0.000596934	3.79935	0.4192	4.6025	1	0.996436	0.67205	51.0229	2.54028e-09	5.40445	2.20568e-07	3.30236e-08	2.05339e-08
PTEN	2.91917	0.240445	2.4426	1	0.968535	0.312924	13.7115	2.70494e-05	2.95247	0.00181231	0.000459841	8.46386e-05	0.586883	0.780912	2.10039	1	0.996436	0.918382	11.1346	0.00164826	3.28923	0.0543927	0.0214274	0.00245972
RAGE	7.71258	0.00199519	2.36848	0.153629	0.0598556	0.00831328	13.3693	8.58145e-05	3.10651	0.00489143	0.00145885	0.000203025	0.524766	0.775981	1.83639	1	0.996436	0.918382	5.82816	0.104036	3.46457	1	0.95362	0.117342
RAPTOR	-11.9154	0.00774428	4.69017	0.526611	0.232328	0.0234675	13.1579	0.00699214	4.49695	0.230741	0.118866	0.0102881	-1.10994	0.794533	4.2782	1	0.996436	0.918382	27.0391	1.80963e-06	4.68528	0.000126674	2.35251e-05	6.26906e-06
RCAN1	7.29555	0.0155268	2.88065	0.931608	0.465804	0.0374043	15.3985	8.34192e-06	3.10124	0.000592276	0.000141813	2.99691e-05	-4.83933	0.0184683	2.08505	1	0.996436	0.0981734	2.37393	0.543265	3.85068	1	0.95362	0.585519
RRP1	-7.61084	0.108126	4.89022	1	0.968535	0.156704	34.6204	1.90516e-11	3.87395	1.73369e-09	3.23877e-10	2.64e-10	-5.40387	0.145283	3.79156	1	0.996436	0.341246	37.8362	4.3482e-07	5.83034	3.17419e-05	5.65266e-06	1.6871e-06
RSK	-10.699	0.0602412	5.96533	1	0.968535	0.0912746	23.6736	9.70873e-05	5.29187	0.00543689	0.00165048	0.000224225	4.54796	0.393169	5.19457	1	0.996436	0.640486	44.8045	3.8759e-09	5.72197	3.25576e-07	5.03868e-08	2.68545e-08
S100B	27.2981	2.37164e-07	4.48149	2.37164e-05	7.11491e-06	2.37164e-05	15.1473	0.00027148	3.76771	0.0133025	0.00461515	0.000537419	-0.907032	0.836546	4.40926	1	0.996436	0.918382	-10.3656	0.00878256	4.11752	0.220651	0.114173	0.01167
S6													0.0336314	0.996436	7.50978	1	0.996436	0.996436
SHANK	2.80673	0.512551	4.21527	1	0.968535	0.58914	-2.25968	0.505218	3.42202	1	0.983112	0.544513	14.3894	0.00019861	3.52403	0.0192651	0.0137041	0.00401191	8.75222	0.0430247	4.10582	0.815759	0.559321	0.0521674
SHH	17.4931	4.20252e-06	3.38289	0.000411847	0.000126076	0.000140084	24.7238	2.54062e-13	2.70363	2.4644e-11	4.31905e-12	2.4644e-11	-4.53657	0.0537945	2.3885	1	0.996436	0.208971	1.33811	0.732508	3.88117	1	0.95362	0.755886
SNCA	-14.0017	0.00709435	5.48719	0.496605	0.212831	0.0228503	32.6868	3.06618e-05	6.27041	0.00202368	0.00052125	9.29435e-05	-8.71373	0.0505671	4.612	1	0.996436	0.208971	40.8455	0.000251096	8.68679	0.0100439	0.00326425	0.000419937
SOD	12.037	0.051623	5.78993	1	0.968535	0.0846278							-17.9849	0.000167977	5.07022	0.0164618	0.0115904	0.00401191
STAT3	-28.6511	4.50253e-05	7.75679	0.00423238	0.00135076	0.000643219	8.83097	0.165759	6.06876	1	0.983112	0.196081	-12.8179	0.0772711	7.68405	1	0.996436	0.260146	13.9645	0.0516763	6.64477	0.826821	0.671792	0.0611293
SYP	-4.107	0.449177	5.52568	1	0.968535	0.534734	9.43605	0.0292511	4.08653	0.702025	0.497268	0.0383426	-0.13869	0.96904	3.5698	1	0.996436	0.996436	29.961	0.0010336	7.21213	0.0351423	0.0134368	0.00156655
TAU	-23.9907	0.00113576	8.02354	0.0942684	0.0340729	0.0063098	15.5492	0.215946	11.5568	1	0.983112	0.252371	-14.5106	0.042992	7.63712	1	0.996436	0.195113	22.6774	0.00019471	5.23201	0.00819207	0.00253124	0.000331349
TH	-11.3435	0.0157098	4.89925	0.931608	0.471294	0.0374043	17.6787	0.000365547	4.42608	0.0171807	0.00621429	0.000695255	-7.57767	0.0569984	4.10341	1	0.996436	0.213216	19.4378	7.56456e-05	4.30196	0.00370663	0.000983393	0.000149747
TIAM1	-7.77858	0.0525491	4.13571	1	0.968535	0.0847566	2.73692	0.606724	5.23041	1	0.983112	0.639698	7.21293	0.14303	4.72657	1	0.996436	0.341246	19.7618	0.000121382	4.55034	0.00546218	0.00157796	0.000222151
TRKA	0.974858	0.809091	4.00841	1	0.968535	0.858824	20.9103	1.5197e-06	3.75163	0.000117017	2.58349e-05	7.01957e-06	0.0156593	0.99632	3.38927	1	0.996436	0.996436	-1.90582	0.667805	4.47443	1	0.95362	0.696528
UBIQUITIN	1.14901	0.698692	2.94605	1	0.968535	0.767793	7.99042	0.0801271	4.35929	1	0.983112	0.0996453	-8.10128	0.00133634	2.58298	0.120271	0.0922077	0.0112476	1.94284	0.667805	4.47443	1	0.95362	0.696528

## Sheet: Dp10 CTX
Statistical analysis results, cortex. Three level mixed effects with correction for multiple testing: Bonferroni, Stepdown Bonferroni and Adaptive Hochberg (Benjamini-Hochberg). Yellow highlighting indicates significance by Benjamini-Hochberg, p<0.05 with FDR<5%
Protein	Dp10 male vs control	PValue	Error	StepdownBonferroni	AdaptiveHochberg	FalseDiscoveryRate	Dp10 female vs control	PValue	Error	StepdownBonferroni	AdaptiveHochberg	FalseDiscoveryRate	Control female vs male	PValue	Error	StepdownBonferroni	AdaptiveHochberg	FalseDiscoveryRate	Dp10 female vs male	PValue	Error	StepdownBonferroni	AdaptiveHochberg	FalseDiscoveryRate
ADARB1
AKT	10.0441	0.0991055	5.77169	1	0.982679	0.269945	29.8212	0.000199175	6.81613	0.015934	0.00916207	0.00162962	0.0559485	0.992954	6.32359	1	0.992954	0.992954	18.038	0.0075517	6.11756	0.468205	0.249206	0.0228827
AMPKA	3.19955	0.347709	3.34336	1	0.982679	0.515244	7.77273	0.132104	4.92012	1	0.978084	0.276496	3.63244	0.414358	4.35607	1	0.992954	0.82474	8.2248	0.027833	3.54569	1	0.918489	0.0619284
APP	8.23044	0.129659	5.18599	1	0.982679	0.304169	-5.02724	0.553683	8.66718	1	0.978084	0.701851	3.94135	0.53916	6.27696	1	0.992954	0.933902	-8.79094	0.146836	6.28089	1	0.969586	0.233365
ARC	0.551042	0.871145	3.38209	1	0.982679	0.927959	9.1413	0.113823	5.48352	1	0.978084	0.256102	2.31033	0.637606	4.83747	1	0.992954	0.959699	11.0509	0.000211879	2.74306	0.015679	0.006992	0.00117858
BACE	-5.4025	0.0384016	2.66266	1	0.982679	0.188168	12.0495	0.0120146	4.47789	0.84102	0.55267	0.051491	-1.7616	0.668149	4.13909	1	0.992954	0.959699	16.3621	7.0889e-05	3.71416	0.00560023	0.00233934	0.000573557
BAD	4.93962	0.24299	4.11083	1	0.982679	0.410569	20.4	0.0281744	8.25356	1	0.978084	0.0874377	0.849005	0.863031	4.88904	1	0.992954	0.975415	15.7067	0.0372938	6.88855	1	0.969586	0.0790274
BAX	-4.21644	0.196503	3.32055	1	0.982679	0.393007	-8.62146	0.305595	8.72511	1	0.978084	0.474199	-0.890644	0.84163	4.46851	1	0.992954	0.975415	-5.44862	0.155667	3.90892	1	0.969586	0.2337
BCL2	-3.91639	0.261477	3.54238	1	0.982679	0.420078	-0.581607	0.944982	8.41725	1	0.978084	0.966459	3.13786	0.52707	4.86938	1	0.992954	0.92956	6.71747	0.266156	5.80599	1	0.969586	0.370123
BDNF	-8.66849	0.0632976	4.84082	1	0.982679	0.229747	8.59591	0.11157	5.13633	1	0.978084	0.256102	-8.95992	0.0794882	5.30324	1	0.992954	0.350471	8.26714	0.0946511	4.71464	1	0.969586	0.165175
BRAF	-11.3994	0.0147809	4.91715	1	0.739043	0.12814	-19.3947	0.000195093	5.60887	0.0158025	0.00897427	0.00162962	17.6429	0.00419092	5.59298	0.389756	0.356229	0.0813039	7.02685	0.164706	4.86205	1	0.969586	0.240309
CAMKII	-5.54368	0.0523008	2.91939	1	0.982679	0.209444	12.6027	0.00986755	4.54481	0.700596	0.453907	0.044404	0.178054	0.963231	3.85359	1	0.992954	0.980472	19.4236	1.39793e-06	3.5398	0.000117426	4.61316e-05	2.07359e-05
CaNA	0.486844	0.888867	3.4692	1	0.982679	0.932811	-4.8654	0.371245	5.54687	1	0.978084	0.53035	5.38724	0.240269	4.44611	1	0.992954	0.647392	-0.226016	0.957158	4.20146	1	0.969586	0.968035
CASP3	3.30432	0.392738	3.79275	1	0.982679	0.542088	7.04442	0.341856	7.11816	1	0.978084	0.512784	2.07927	0.644032	4.44398	1	0.992954	0.959699	5.77501	0.332453	5.76172	1	0.969586	0.435123
CAT	-5.20311	0.203843	4.18703	1	0.982679	0.399531	14.3136	0.000104187	3.35528	0.00864751	0.0047926	0.0011721	-7.07727	0.0659427	3.96609	1	0.992954	0.336655	12.0532	0.000932776	3.36043	0.0643616	0.0307816	0.00395319
CBS	-5.09809	0.139787	3.52613	1	0.982679	0.318584	18.7176	0.0146803	6.89567	0.99826	0.675294	0.0568803	-1.56408	0.739213	4.72541	1	0.992954	0.975415	23.1385	9.35951e-05	5.14807	0.00720683	0.00308864	0.000640767
CDK5	-6.26293	0.082117	3.68276	1	0.982679	0.262845	-12.4278	0.000158372	3.36474	0.0129865	0.00728513	0.00158372	-3.06168	0.257077	2.72804	1	0.992954	0.656223	-9.43708	0.0255335	4.36487	1	0.842607	0.0582689
CFOS	-14.8538	6.80106e-05	3.89577	0.006393	0.00340053	0.00133301	-7.57232	0.176987	5.78674	1	0.978084	0.331851	-2.95336	0.566613	5.21564	1	0.992954	0.947612	5.3458	0.201446	4.04992	1	0.969586	0.284582
CHAT	-13.6567	0.000208049	3.8679	0.0193486	0.0104025	0.00339814	-0.471169	0.938498	6.10999	1	0.978084	0.966459	1.38792	0.79151	5.20601	1	0.992954	0.975415	16.8709	0.000419083	4.30527	0.030174	0.0138297	0.00207213
CREB	-4.58618	0.219248	3.8054	1	0.982679	0.404001	7.36992	0.328545	7.22723	1	0.978084	0.501171	-3.32851	0.481938	4.80018	1	0.992954	0.882037	8.78519	0.111336	5.2366	1	0.969586	0.18696
CTNNB1	-11.6732	0.0004779	3.47727	0.0434889	0.023895	0.00585427	-3.55742	0.222121	2.95284	1	0.978084	0.391639	-10.841	0.00145266	3.53485	0.138003	0.123476	0.0469694	-2.60746	0.376569	2.97845	1	0.969586	0.48572
DYRK1A	-1.31217	0.661203	3.0083	1	0.982679	0.799974	-0.208053	0.959621	4.10424	1	0.978084	0.970403	3.53353	0.379808	3.94142	1	0.992954	0.818698	4.69186	0.105984	2.81672	1	0.969586	0.181396
EGR1	0.866625	0.821172	3.81119	1	0.982679	0.912608	12.996	0.0459598	6.03739	1	0.978084	0.125345	4.46386	0.416621	5.35907	1	0.992954	0.82474	17.0259	7.8816e-05	3.84536	0.00614765	0.00260093	0.000584552
ERBB4	1.02077	0.77517	3.5501	1	0.982679	0.883333	14.9799	0.0227222	6.00902	1	0.978084	0.0757408	-0.637072	0.89024	4.62215	1	0.992954	0.975415	13.093	0.00771327	4.54017	0.468205	0.254538	0.0228827
ERK	2.68801	0.410114	3.21062	1	0.982679	0.55821	-3.18026	0.691683	8.11867	1	0.978084	0.799826	-4.0322	0.446637	5.39002	1	0.992954	0.861561	-9.52055	0.023826	4.3581	1	0.786259	0.0558031
ETS2	-0.123062	0.964899	2.79407	1	0.982679	0.974846	4.46409	0.122763	2.81494	1	0.978084	0.264886	0.555548	0.851076	2.94661	1	0.992954	0.975415	5.17066	0.0494323	2.5453	1	0.969586	0.0999881
FTCD	-1.25718	0.921961	12.8602	1	0.982679	0.941168							-4.00953	0.623194	8.3	1	0.992954	0.959699
FYN	-5.11759	0.163372	3.7522	1	0.982679	0.348053	-2.65824	0.41301	3.28118	1	0.978084	0.571859	-6.07574	0.0959253	3.74204	1	0.992954	0.404555	-3.66073	0.27872	3.43024	1	0.969586	0.381632
GAD2	-12.9842	0.00041962	3.86019	0.038605	0.020981	0.00585427	0.483326	0.912162	4.36344	1	0.978084	0.966459	-7.89012	0.076535	4.60999	1	0.992954	0.350471	6.36389	0.0755311	3.44742	1	0.969586	0.134445
GFAP	1.02571	0.828797	4.71189	1	0.982679	0.912608	0.272063	0.943421	3.82083	1	0.978084	0.966459	0.589625	0.900574	4.6976	1	0.992954	0.975415	-0.160772	0.969586	4.21307	1	0.969586	0.969586
GluR3	-5.79318	0.10122	3.6212	1	0.982679	0.269945	-1.39768	0.64291	3.02921	1	0.978084	0.771491	-6.75842	0.0653951	3.77106	1	0.992954	0.336655	-2.39881	0.419016	2.99625	1	0.969586	0.521006
GluR4	-3.75489	0.37459	4.29784	1	0.982679	0.532026	1.82533	0.67024	4.23827	1	0.978084	0.793705	-2.56128	0.58643	4.759	1	0.992954	0.959699	3.10139	0.404925	3.65572	1	0.969586	0.514834
GSK3B	-10.0557	5.70143e-07	2.04297	5.53039e-05	2.85072e-05	2.7937e-05	-6.71894	0.00896339	2.62882	0.645364	0.412316	0.0424582	-0.488637	0.837307	2.38204	1	0.992954	0.975415	3.20306	0.156662	2.21551	1	0.969586	0.2337
H3Ack18
H3DMe4
IL1B	-2.75493	0.358468	3.03392	1	0.982679	0.516616	10.6214	0.000939104	2.99451	0.0732501	0.0431988	0.00650149	-6.6209	0.0191278	2.89733	1	0.992954	0.142723	6.2237	0.0557695	3.13191	1	0.969586	0.107902
ITSN1	-0.0796427	0.982679	3.66472	1	0.982679	0.982679	-2.42612	0.5141	3.75528	1	0.978084	0.680426	-0.465381	0.904604	3.88639	1	0.992954	0.975415	-2.8028	0.421488	3.52745	1	0.969586	0.521006
JNK	-6.20339	0.0544428	3.30805	1	0.982679	0.209444	2.26953	0.596674	4.2303	1	0.978084	0.725684	-1.35166	0.746961	4.21056	1	0.992954	0.975415	7.55953	0.0179371	3.04501	0.970054	0.591924	0.0443445
MAP2B	-0.679456	0.82123	3.0123	1	0.982679	0.912608	4.3763	0.123614	2.76707	1	0.978084	0.264886	-4.10629	0.117291	2.66425	1	0.992954	0.42138	0.747662	0.810919	3.10773	1	0.969586	0.891009
MEK	6.61495	0.101918	3.89366	1	0.982679	0.269945	-7.25933	0.22628	6.19	1	0.978084	0.391639	8.75347	0.107051	5.17342	1	0.992954	0.415357	-5.39911	0.197464	4.28267	1	0.969586	0.283457
MTOR	-4.77878	0.0335095	2.28465	1	0.982679	0.188168	1.00263	0.817737	4.3176	1	0.978084	0.908597	0.400953	0.905024	3.34762	1	0.992954	0.975415	6.49685	0.0176374	2.61859	0.970054	0.582033	0.0443445
NNOS	2.4417	0.602556	4.62216	1	0.982679	0.757057	14.3583	0.0558883	6.91534	1	0.978084	0.147939	1.33927	0.823421	5.94885	1	0.992954	0.975415	13.1276	0.0118511	4.81165	0.675513	0.391087	0.0319621
NR1	-10.1328	3.58292e-07	1.98602	3.51126e-05	1.79146e-05	2.7937e-05	-5.95584	0.0246816	2.68132	1	0.978084	0.0793336	-4.8844	0.00917031	1.88758	0.825328	0.779476	0.11119	-0.501516	0.858922	2.82087	1	0.969586	0.908837
NR2A	-6.24816	0.115931	4.04467	1	0.982679	0.298981							-1.13452	0.775147	3.97582	1	0.992954	0.975415
NR2B	0.347406	0.913657	3.19209	1	0.982679	0.941168	-0.553385	0.927476	6.07595	1	0.978084	0.966459	-3.77779	0.326427	3.90845	1	0.992954	0.788609	-4.61014	0.320204	4.71784	1	0.969586	0.425346
NUMB	19.0534	0.0248691	7.38402	1	0.982679	0.168965							8.6054	0.163367	5.81362	1	0.992954	0.546435
P3525	-3.65406	0.0957442	2.21702	1	0.982679	0.269945	21.676	0.00367031	6.59407	0.271603	0.168834	0.019431	6.33629	0.156625	4.31208	1	0.992954	0.542594	34.2929	4.28867e-08	4.92434	3.77403e-06	1.41526e-06	1.90846e-06
P38	-4.50237	0.232598	3.84375	1	0.982679	0.404001	12.56	0.0311479	5.43453	1	0.978084	0.0934436	2.61379	0.600127	4.91157	1	0.992954	0.959699	20.9476	2.30879e-05	4.34211	0.00184703	0.000761901	0.000205482
P70S6	-2.13649	0.387003	2.49017	1	0.982679	0.541805	2.07834	0.511339	3.12412	1	0.978084	0.680426	0.156254	0.959119	3.04146	1	0.992954	0.980472	4.52243	0.0465124	2.20248	1	0.969586	0.0962698
pAKT	-4.69044	0.28579	4.48461	1	0.982679	0.444562	6.60824	0.588601	11.7548	1	0.978084	0.725673	0.889442	0.880945	5.89983	1	0.992954	0.975415	12.8496	0.155633	8.43335	1	0.969586	0.2337
pBRAF	-3.87331	0.268096	3.55174	1	0.982679	0.423765	26.4215	1.68015e-14	2.32968	1.51214e-12	7.7287e-13	1.51214e-12	-11.1112	0.00408367	3.99652	0.383865	0.347112	0.0813039	16.9025	4.98145e-07	2.90448	4.28404e-05	1.64388e-05	1.10837e-05
pCAMKII	10.1691	0.214339	7.77164	1	0.982679	0.404001	55.0262	1.76087e-08	7.33072	1.56718e-06	8.10001e-07	7.92393e-07	12.035	0.178463	8.41112	1	0.992954	0.577032	57.6673	1.35703e-10	6.59461	1.20775e-08	4.47819e-09	1.20775e-08
pCFOS	-3.80841	0.227419	3.20448	1	0.982679	0.404001	9.00566	0.14938	5.91523	1	0.978084	0.29876	-4.87702	0.196343	3.84995	1	0.992954	0.595165	7.79469	0.133638	4.96353	1	0.969586	0.216251
pCREB	-3.93861	0.427586	5.03929	1	0.982679	0.574019							2.74869	0.644339	5.85602	1	0.992954	0.959699
pEIF4B	1.8273	0.669561	4.23281	1	0.982679	0.800207	19.0568	5.40194e-07	3.2555	4.75371e-05	2.48489e-05	1.62058e-05	1.19985	0.750248	3.73905	1	0.992954	0.975415	18.3232	0.00275803	5.46536	0.18203	0.0910149	0.0102277
pELK	-4.51804	0.219946	3.75211	1	0.982679	0.404001	-0.6892	0.89494	5.22044	1	0.978084	0.966459	7.281	0.104721	4.30172	1	0.992954	0.415357	11.583	0.0112083	4.23237	0.650081	0.369873	0.031173
pERK	2.16598	0.507372	3.2251	1	0.982679	0.671925	4.25922	0.534237	6.68741	1	0.978084	0.696831	5.23168	0.342411	5.3529	1	0.992954	0.790806	7.38774	0.0313805	3.2729	1	0.969586	0.0681186
pFMRP
pGluR2	-5.22631	0.145826	3.6747	1	0.982679	0.324794	-2.92378	0.351982	3.17823	1	0.978084	0.519318	-0.177818	0.961516	3.68308	1	0.992954	0.980472	2.24737	0.499373	3.28276	1	0.969586	0.600598
pGSK3BS9	-7.9539	0.0377921	3.95235	1	0.982679	0.188168	2.95296	0.795433	11.1909	1	0.978084	0.894862	5.32162	0.378858	5.8732	1	0.992954	0.818698	17.8002	0.023718	7.11757	1	0.782693	0.0558031
pGSK3BY216	-7.14655	0.000623328	2.10909	0.0560995	0.0311664	0.00678735	-5.89437	0.278334	5.54314	1	0.978084	0.455455	-0.493801	0.84557	2.53405	1	0.992954	0.975415	1.21709	0.824825	5.44754	1	0.969586	0.895236
PI3K	-1.42762	0.736847	4.27208	1	0.982679	0.859655	-5.2333	0.212153	4.28854	1	0.978084	0.389669	-0.72339	0.889017	5.19383	1	0.992954	0.975415	-4.55627	0.15755	3.28401	1	0.969586	0.2337
pJAK2	5.30359	0.130358	3.39973	1	0.982679	0.304169	25.7596	2.09617e-06	4.57527	0.000182367	9.64237e-05	4.71638e-05	7.78489	0.0373413	3.56871	1	0.992954	0.258722	28.7229	7.32978e-08	4.42251	6.37691e-06	2.41883e-06	2.1745e-06
pJNK	2.54606	0.589745	4.65392	1	0.982679	0.757057	20.0285	0.0039752	6.19157	0.29019	0.182859	0.019876	-0.218051	0.970364	5.86507	1	0.992954	0.980472	16.7932	0.00119155	4.68412	0.0810253	0.0393211	0.00482036
PKCA	5.37947	0.0205119	2.24042	1	0.982679	0.154628	6.38512	0.0335435	2.88692	1	0.978084	0.0973844	10.5865	3.46752e-05	2.36577	0.00336349	0.00294739	0.00336349	11.6418	0.000104811	2.76791	0.00796562	0.00345876	0.000666297
PKNOX1	-3.8733	0.525896	6.20948	1	0.982679	0.687171	-5.98335	0.303015	5.96568	1	0.978084	0.474199	1.34968	0.841732	6.70024	1	0.992954	0.975415	-0.877348	0.867991	5.29027	1	0.969586	0.908837
pMAP1B	-9.14096	0.097289	5.73284	1	0.982679	0.269945	4.16713	0.461363	5.51581	1	0.978084	0.629131	-3.85424	0.517082	6.0474	1	0.992954	0.928833	10.2115	0.0543048	4.98013	1	0.969586	0.107403
pMEK	4.06892	0.352258	4.27085	1	0.982679	0.515244	1.97849	0.877001	12.6045	1	0.978084	0.962562	7.65534	0.191677	5.61788	1	0.992954	0.595165	5.49287	0.507029	8.01129	1	0.969586	0.601674
pMTOR	6.37488	0.152249	4.28678	1	0.982679	0.331565	25.31	0.00273361	7.26271	0.205021	0.125746	0.0153766	-0.423175	0.941964	5.81044	1	0.992954	0.980472	17.3019	0.00148573	4.84869	0.0995436	0.0490289	0.00574911
pNR1	-6.10102	0.0156906	2.57936	1	0.784532	0.12814	0.596781	0.786589	2.19401	1	0.978084	0.894862	-5.14165	0.0155909	2.16073	1	0.992954	0.137483	1.62459	0.545734	2.66169	1	0.969586	0.635077
pNR2A	-10.5862	0.0555667	5.79243	1	0.982679	0.209444	13.6677	0.0163689	5.27218	1	0.752969	0.0568803	-7.3668	0.274333	6.96826	1	0.992954	0.682316	17.7604	0.000164777	4.22949	0.0123583	0.00543764	0.000977676
pNR2B	5.61265	0.251961	4.74954	1	0.982679	0.416778	2.72339	0.548993	4.47287	1	0.978084	0.701851	13.8269	0.00107181	3.89134	0.102894	0.0911038	0.0469694	10.713	0.068949	5.54927	1	0.969586	0.127843
pNUMB	0.833878	0.867519	4.9691	1	0.982679	0.927959	9.7396	0.224957	7.60654	1	0.978084	0.391639	6.02124	0.352837	6.27056	1	0.992954	0.795936	15.3851	0.00765638	5.25738	0.468205	0.252661	0.0228827
PP2A	-10.1046	0.0258619	4.70925	1	0.982679	0.168965	29.7264	0.000464457	7.02687	0.0366921	0.021365	0.00348343	-1.40323	0.773395	4.89465	1	0.992954	0.975415	42.2832	2.39157e-06	6.76167	0.0001985	7.89218e-05	3.04071e-05
pP70S6	10.7294	0.0549239	5.27314	1	0.982679	0.209444	33.4488	0.00122324	8.6691	0.0941896	0.0562691	0.0078637	3.30433	0.646997	7.08369	1	0.992954	0.959699	24.5003	0.000507931	6.14512	0.0360631	0.0167617	0.00237926
pPKCAB	-4.68992	0.0881918	2.79609	1	0.982679	0.269945	-0.0917493	0.978084	3.33205	1	0.978084	0.978084	-6.43773	0.0140244	2.67208	1	0.992954	0.136037	-1.92389	0.588989	3.58257	1	0.969586	0.672051
pPKCG	9.55343	0.119154	5.82558	1	0.982679	0.299412	35.0071	4.06493e-05	7.09309	0.00345519	0.00186987	0.000600917	5.39547	0.460403	7.10136	1	0.992954	0.861561	29.8819	8.64011e-06	5.68584	0.000699849	0.000285124	8.54411e-05
PRMT2	2.96823	0.713468	7.93347	1	0.982679	0.842408							4.95934	0.672779	11.3933	1	0.992954	0.959699
pRSK	-4.30456	0.25517	3.85201	1	0.982679	0.416778	20.0031	0.0899074	10.6221	1	0.978084	0.218694	1.61978	0.718227	4.44468	1	0.992954	0.975415	27.4323	0.00571897	8.53583	0.360295	0.188726	0.0188514
pS6	1.57201	0.752735	4.94313	1	0.982679	0.867859	29.6006	4.6738e-05	6.09021	0.00392599	0.00214995	0.000600917	7.79617	0.112217	4.6968	1	0.992954	0.418655	37.5423	4.17873e-06	6.63236	0.000342656	0.000137898	4.64884e-05
PSD95	-5.72373	0.0282358	2.66349	1	0.982679	0.172944	-8.31405	0.0164321	3.57978	1	0.755876	0.0568803	-6.06125	0.0433853	3.07231	1	0.992954	0.280558	-8.64229	0.00460498	3.14507	0.299324	0.151964	0.0163937
pSRC	-10.675	0.124849	7.31698	1	0.982679	0.304169	12.4862	0.172903	8.5768	1	0.978084	0.331091	-21.4247	0.0089347	9.09306	0.817066	0.759449	0.11119	-1.05085	0.867664	6.32749	1	0.969586	0.908837
pTAU	-2.05907	0.596813	3.92523	1	0.982679	0.757057	10.2303	0.166135	6.96983	1	0.978084	0.325047	-0.455881	0.932424	5.37811	1	0.992954	0.980472	12.0346	0.0167443	4.67768	0.937681	0.552562	0.0438307
PTEN	-4.27888	0.234022	3.66164	1	0.982679	0.404001	-5.76988	0.0948476	3.53545	1	0.978084	0.224639	-4.39382	0.252293	3.91162	1	0.992954	0.656223	-5.88304	0.0580534	3.17459	1	0.969586	0.109931
RAGE	-4.42051	0.179046	3.35163	1	0.982679	0.372576	-7.94467	0.0159313	3.39522	1	0.732839	0.0568803	-1.64648	0.655037	3.70937	1	0.992954	0.959699	-5.27292	0.0716744	2.98755	1	0.969586	0.130184
RAPTOR	1.54562	0.640018	3.27339	1	0.982679	0.788117	6.68194	0.268309	5.80703	1	0.978084	0.447182	5.65128	0.20494	4.31663	1	0.992954	0.602399	10.9953	0.00925667	3.93774	0.546144	0.30547	0.0265756
RCAN1	-12.5794	6.03923e-05	3.26756	0.00573727	0.00301962	0.00133301	-6.72958	0.0393191	3.34794	1	0.978084	0.110585	-8.10689	0.0120217	3.32925	1	0.992954	0.129567	-1.95774	0.549449	3.29503	1	0.969586	0.635077
RRP1	-8.31632	0.0407514	4.20127	1	0.982679	0.190173	8.69398	0.136363	5.54072	1	0.978084	0.278924	-1.41752	0.786132	5.24877	1	0.992954	0.975415	16.8727	0.000382757	4.24101	0.0279412	0.012631	0.00200384
RSK	-7.81879	0.036123	3.84771	1	0.982679	0.188168	-7.18714	0.295803	7.08621	1	0.978084	0.474199	4.49223	0.399628	5.19848	1	0.992954	0.82474	5.28512	0.288157	4.8224	1	0.969586	0.388575
S100B	22.7335	9.48038e-07	3.99306	9.10116e-05	4.74019e-05	3.09692e-05							-8.07858	0.0638092	4.50868	1	0.992954	0.336655
S6	-5.7785	0.23498	4.99318	1	0.982679	0.404001	4.03228	0.370103	4.39636	1	0.978084	0.53035	-8.01675	0.0725649	4.6232	1	0.992954	0.350471	1.55395	0.754562	4.92284	1	0.969586	0.83945
SHANK	3.33851	0.0717705	1.81024	1	0.982679	0.242535	-2.5589	0.256022	2.27348	1	0.978084	0.434755	5.69827	0.00888115	2.09201	0.817066	0.754898	0.11119	-0.19079	0.933373	2.27996	1	0.969586	0.95483
SHH	-9.4452	0.0831447	5.69015	1	0.982679	0.262845	-2.83601	0.562668	4.95609	1	0.978084	0.703334	-6.10243	0.225756	5.17654	1	0.992954	0.625667	0.750742	0.899145	5.88974	1	0.969586	0.93051
SNCA	9.955	0.182486	7.06918	1	0.982679	0.372576							16.9567	0.0521313	7.96917	1	0.992954	0.316046
SOD
STAT3	-11.1372	0.00213079	3.78482	0.18964	0.106539	0.0208817	3.44139	0.400893	4.01442	1	0.978084	0.563755	4.0053	0.33333	4.04679	1	0.992954	0.788609	21.0561	1.22309e-06	3.76681	0.000103963	4.0362e-05	2.07359e-05
SYP	-1.46882	0.843515	7.44218	1	0.982679	0.918495							7.88056	0.212144	5.94075	1	0.992954	0.605233
TAU	7.26113	0.322412	7.02548	1	0.982679	0.486098	-7.61092	0.0792991	4.45371	1	0.978084	0.198248	13.4332	0.0183192	5.24554	1	0.992954	0.142723	-2.29459	0.684154	5.67308	1	0.969586	0.770756
TH	-3.11934	0.643361	6.82561	1	0.982679	0.788117	28.2229	0.00230749	7.94604	0.175369	0.106145	0.013845	-0.817255	0.887301	5.77904	1	0.992954	0.975415	31.295	0.00493708	9.41346	0.315973	0.162924	0.0169
TIAM1	-4.44397	0.29068	4.27365	1	0.982679	0.445103	14.5542	1.22219e-05	2.93045	0.00105109	0.000562209	0.000219995	-3.03547	0.461868	4.17331	1	0.992954	0.861561	15.4894	0.00086643	4.13236	0.0606501	0.0285922	0.00385561
TRKA	-0.335664	0.894737	2.53687	1	0.982679	0.932811	1.37224	0.693183	3.44538	1	0.978084	0.799826	2.54341	0.4126	3.0563	1	0.992954	0.82474	4.30066	0.127752	2.74561	1	0.969586	0.210555
UBIQUITIN	-9.82368	0.0454949	5.11481	1	0.982679	0.202659	-10.6302	0.077111	6.26	1	0.978084	0.198248	-3.32262	0.562873	5.82	1	0.992954	0.947612	-4.0593	0.4645	5.6407	1	0.969586	0.566308

## Sheet: Dp10 HP
Statistical analysis results, hippocampus. Three level mixed effects with correction for multiple testing: Bonferroni, Stepdown Bonferroni and Adaptive Hochberg (Benjamini-Hochberg). Yellow highlighting indicates significance by Benjamini-Hochberg, p<0.05 with FDR<5%
Protein	Dp10 male vs control	PValue	Error	StepdownBonferroni	AdaptiveHochberg	FalseDiscoveryRate	Dp10 female vs control	PValue	Error	StepdownBonferroni	AdaptiveHochberg	FalseDiscoveryRate	Control female vs male	PValue	Error	StepdownBonferroni	AdaptiveHochberg	FalseDiscoveryRate	Dp10 female vs male	PValue	Error	StepdownBonferroni	AdaptiveHochberg	FalseDiscoveryRate
ADARB1	49.9823	9.46036e-07	7.83641	8.32512e-05	1.60826e-05	6.76429e-06	15.3709	0.164201	10.2031	1	0.962477	0.260637	3.57147	0.720411	9.78142	1	0.980939	0.758327	-20.3844	0.00212937	7.22845	0.172479	0.0532342	0.0114662
AKT	44.6391	0.000129858	9.40948	0.00857064	0.00220759	0.000371023	50.3619	3.71516e-07	7.68976	3.56655e-05	1.59752e-05	1.21362e-05	21.6089	0.0435486	9.61596	1	0.980939	0.0738112	26.4205	0.00191558	7.43004	0.157078	0.0478895	0.0110428
AMPKA	12.8954	0.000851644	3.55186	0.0479232	0.0144779	0.00189254	11.6164	0.00825815	4.05717	0.619361	0.3551	0.0337208	12.868	0.000515609	3.39861	0.035577	0.011859	0.00161128	11.5893	0.0144973	4.38776	0.971321	0.362433	0.0443981
APP	16.7777	0.000370748	4.2506	0.0226156	0.00630272	0.000926871	3.25528	0.44289	4.15639	1	0.962477	0.563678	18.8925	4.66358e-05	4.11695	0.00373087	0.00107262	0.000222075	5.12514	0.269131	4.49501	1	0.919477	0.371467
ARC	15.3263	4.08317e-06	2.99439	0.000330736	6.94138e-05	2.01204e-05	9.06288	0.015059	3.52135	0.993891	0.647535	0.0434607	13.4991	0.000179646	3.29578	0.0136531	0.00413186	0.000694365	7.33493	0.0288419	3.20742	1	0.721046	0.0713226
BACE	-2.40966	0.373945	2.73616	1	0.985195	0.415494	1.13241	0.752903	3.57071	1	0.962477	0.819828	6.19541	0.0566016	3.13166	1	0.980939	0.08844	10.0498	0.00313685	3.1926	0.241538	0.0784213	0.0139733
BAD	19.775	4.1179e-07	3.41621	3.78847e-05	7.00043e-06	4.37396e-06	19.848	5.10874e-05	4.25496	0.00464895	0.00219676	0.00062582	10.0779	0.0126797	3.79867	0.629524	0.291632	0.0243839	10.145	0.0178537	4.02332	1	0.446344	0.0499905
BAX	15.2317	2.54532e-05	3.25482	0.00183263	0.000432704	8.77695e-05	7.12068	0.114702	4.32266	1	0.962477	0.208162	10.8728	0.00173049	3.23513	0.10556	0.0398013	0.00432622	3.06858	0.468686	4.15341	1	0.919477	0.540367
BCL2	8.38433	0.0413364	3.90403	1	0.702719	0.05439	9.05839	0.0749883	4.81365	1	0.962477	0.144095	3.52039	0.395341	4.05705	1	0.980939	0.459698	4.1642	0.332211	4.18193	1	0.919477	0.424456
BDNF	12.6417	4.37396e-07	2.25285	3.98031e-05	7.43574e-06	4.37396e-06	-9.64015	0.0117176	3.93786	0.808512	0.503856	0.0379043	17.9004	4.38621e-06	3.43206	0.000377214	0.000100883	2.92414e-05	-5.46341	0.00123683	1.6942	0.105131	0.0309208	0.00826627
BRAF	1.98378	0.701411	5.11467	1	0.985195	0.730636	-5.40357	0.218656	4.49697	1	0.962477	0.324671	19.4325	0.0027861	5.84623	0.161004	0.0640803	0.00633204	10.7812	0.0050078	3.59762	0.370577	0.125195	0.0196306
CAMKII	12.0138	1.41972e-06	2.26918	0.000120676	2.41353e-05	8.87326e-06	2.74582	0.198041	2.09575	1	0.962477	0.298585	3.55505	0.155229	2.44691	1	0.980939	0.218632	-5.01305	0.00603261	1.84796	0.44038	0.150815	0.0227383
CaNA	-4.13359	0.334155	4.35861	1	0.985195	0.375455	-3.19083	0.394733	3.80008	1	0.962477	0.529916	-4.4829	0.236185	3.85815	1	0.980939	0.302802	-3.54357	0.410908	4.37607	1	0.919477	0.503362
CASP3	14.7435	5.92024e-05	3.32712	0.00414417	0.00100644	0.000190976	7.79089	0.0679436	4.06054	1	0.962477	0.135887	12.6097	0.000571359	3.36835	0.0388524	0.0131412	0.00173139	5.78636	0.18052	4.17117	1	0.919477	0.264044
CAT	2.17003	0.481234	3.04175	1	0.985195	0.52308	8.2246	0.039093	3.7973	1	0.962477	0.0832851	0.087252	0.980939	3.64505	1	0.980939	0.980939	6.0184	0.0596602	3.08115	1	0.919477	0.124398
CBS	13.8572	1.28088e-06	2.5839	0.000110156	2.17749e-05	8.53919e-06	8.64237	0.00938744	3.14356	0.685283	0.40366	0.0353834	10.118	0.000819638	2.82202	0.0540961	0.0188517	0.00234182	5.07444	0.0880187	2.88264	1	0.919477	0.160105
CDK5	8.59995	0.0345197	3.87131	0.954176	0.586835	0.0460263	1.46499	0.718906	4.03318	1	0.962477	0.809802	-5.43504	0.204477	4.38716	1	0.980939	0.268174	-11.6479	0.00020297	3.25124	0.0186733	0.00507425	0.00256814
CFOS	6.59612	0.0115716	2.5007	0.393433	0.196717	0.017271	2.6444	0.306947	2.54469	1	0.962477	0.435954	9.1079	0.00163116	2.71308	0.102763	0.0375168	0.00429253	5.06306	0.0388445	2.36985	1	0.919477	0.0885294
CHAT	8.66537	0.0153713	3.39439	0.50451	0.261311	0.0222772	6.01663	0.105273	3.58653	1	0.962477	0.194655	6.7037	0.0549579	3.35757	1	0.980939	0.0872347	4.10278	0.266024	3.60237	1	0.919477	0.371467
CREB	16.1837	1.00223e-05	3.28069	0.000771721	0.00017038	4.17598e-05	5.76112	0.190612	4.24351	1	0.962477	0.291874	12.1118	0.0027328	3.73642	0.161004	0.0628544	0.00633204	2.05448	0.600704	3.87433	1	0.919477	0.668966
CTNNB1	8.36725	0.00620736	2.89367	0.255479	0.105525	0.0103456	-7.48974	0.0213119	3.33373	1	0.91641	0.0564476	13.4281	0.000312059	3.3975	0.0224682	0.00717735	0.00107606	-3.30678	0.0984226	2.02058	1	0.919477	0.169218
DYRK1A	15.1554	0.00986093	5.39333	0.354993	0.167636	0.0151573	-1.69611	0.642953	3.68153	1	0.962477	0.768407	18.1367	0.00133422	5.09707	0.0853902	0.0306871	0.00360601	0.848896	0.825574	3.82731	1	0.919477	0.851645
EGR1	21.8213	1.22338e-07	3.57323	1.14998e-05	2.07975e-06	1.74769e-06	22.5561	1.24768e-07	3.63514	1.22273e-05	5.36502e-06	8.59305e-06	9.7105	0.0115103	3.62537	0.598538	0.264738	0.0234905	10.3722	0.00780482	3.65608	0.561947	0.195121	0.0283286
ERBB4	15.7535	7.41881e-07	2.8451	6.60274e-05	1.2612e-05	6.18234e-06	4.97086	0.161251	3.4447	1	0.962477	0.25906	15.78	3.518e-06	3.04121	0.000306066	8.09141e-05	2.51286e-05	4.99484	0.0717584	2.68892	1	0.919477	0.143404
ERK	10.4408	0.0701474	5.44716	1	0.985195	0.0881895	-2.71399	0.658022	6.20274	1	0.962477	0.776941	-0.354454	0.952075	5.89747	1	0.980939	0.961692	-12.2234	0.0237491	5.71081	1	0.593728	0.0614666
ETS2	0.907429	0.747951	2.80683	1	0.985195	0.771084	9.20642	0.00708453	3.22838	0.545509	0.304635	0.0315584	-2.82105	0.340211	2.99242	1	0.980939	0.400249	5.1713	0.0957074	3.00852	1	0.919477	0.168017
FTCD	13.6237	0.00216595	4.06682	0.108298	0.0368212	0.00424697	5.72415	0.343431	5.82886	1	0.962477	0.474032	12.9407	0.00272887	3.96892	0.161004	0.0627641	0.00633204	5.08869	0.416801	6.07049	1	0.919477	0.504278
FYN	10.9293	2.00298e-08	1.76061	1.92286e-06	3.40506e-07	4.00595e-07	-5.40704	0.0309174	2.54912	1	0.962477	0.0711524	8.48682	0.000201435	2.13982	0.0149062	0.00463301	0.000746057	-7.48264	0.000338176	2.11999	0.0304358	0.0084544	0.00356241
GAD2	7.88082	0.000935372	2.25203	0.0514454	0.0159013	0.00203342	-7.83193	0.0330321	3.78803	1	0.962477	0.0735714	17.9571	2.4696e-06	3.3795	0.000222264	5.68009e-05	2.24509e-05	0.776783	0.751502	2.4391	1	0.919477	0.791906
GFAP	7.3876	0.00634145	2.57876	0.255479	0.107805	0.0103958	-8.10875	0.000242554	2.24879	0.0208596	0.0104298	0.00182848	14.6656	3.08928e-08	2.35049	3.02749e-06	7.10534e-07	1.02976e-06	-1.88102	0.456675	2.545	1	0.919477	0.532788
GluR3	7.41935	1.61744e-06	1.43982	0.000135865	2.74965e-05	9.51436e-06	-8.8253	7.80154e-05	2.27253	0.00702138	0.00335466	0.000849501	10.044	2.17731e-06	1.94531	0.000198135	5.00782e-05	2.17731e-05	-6.60243	0.000159026	1.76565	0.0147894	0.00397566	0.00256814
GluR4	11.6454	1.81819e-06	2.22776	0.00015091	3.09093e-05	1.01011e-05	-3.20847	0.271164	2.9517	1	0.962477	0.396627	14.6188	8.97548e-07	2.66737	8.43695e-05	2.06436e-05	1.28221e-05	-0.625336	0.799709	2.46799	1	0.919477	0.83374
GSK3B	9.89343	0.00587662	3.38165	0.252695	0.0999025	0.0101321	-1.3112	0.695301	3.36378	1	0.962477	0.801642	3.16284	0.329941	3.18705	1	0.980939	0.392787	-7.35555	0.0333312	3.55915	1	0.83328	0.0796697
H3Ack18
H3DMe4
IL1B	23.7552	5.14122e-08	3.73803	4.88416e-06	8.74008e-07	8.56871e-07	-6.72783	0.0359206	3.28756	1	0.962477	0.0782272	20.544	8.33208e-06	4.0456	0.000699895	0.000191638	4.74061e-05	-9.14802	0.00258572	3.13395	0.204272	0.0646431	0.01267
ITSN1	26.2718	2.20419e-06	4.72291	0.000180743	3.74712e-05	1.1601e-05	12.9476	0.00688946	4.44354	0.537378	0.296247	0.0315584	17.6947	0.00233944	5.26196	0.140366	0.053807	0.00570594	5.27553	0.162464	3.66113	1	0.919477	0.252721
JNK	18.0227	6.95976e-07	3.20621	6.26378e-05	1.18316e-05	6.18234e-06	1.93976	0.590639	3.56336	1	0.962477	0.723532	12.6507	0.0004589	3.32485	0.0325819	0.0105547	0.00152967	-2.70019	0.426792	3.43513	1	0.919477	0.506786
MAP2B	0.0741639	0.985195	3.98961	1	0.985195	0.985195	1.02474	0.79058	3.83276	1	0.962477	0.842139	-4.65963	0.118074	3.03848	1	0.980939	0.173638	-3.75402	0.429216	4.82786	1	0.919477	0.506786
MEK	9.85605	0.116537	5.95881	1	0.985195	0.142119	-12.9571	0.0119901	5.45602	0.81533	0.515576	0.0379043	7.82064	0.177725	5.56225	1	0.980939	0.240169	-14.5698	0.00910633	5.96436	0.64655	0.227658	0.0316018
MTOR	14.5164	1.52544e-05	3.04357	0.00112883	0.000259325	5.64977e-05	3.15088	0.298288	2.97227	1	0.962477	0.429885	6.66189	0.0371624	3.06892	1	0.854736	0.0663615	-3.92406	0.180336	2.97498	1	0.919477	0.264044
NNOS	13.0152	1.89343e-05	2.77472	0.0013822	0.000321883	6.76225e-05	-1.09302	0.734223	3.22891	1	0.962477	0.813442	18.4132	1.87258e-08	2.83191	1.85385e-06	4.30693e-07	9.3629e-07	3.6311	0.270256	3.22143	1	0.919477	0.371467
NR1	4.75792	0.43719	5.9682	1	0.985195	0.480428	-8.2203	0.102269	5.21747	1	0.962477	0.192738	-9.23059	0.0534588	4.97763	1	0.980939	0.0872347	-20.4743	0.000374441	6.29907	0.0333252	0.00936102	0.00356241
NR2A	14.8297	0.000329877	3.74093	0.0204524	0.0056079	0.000845838	5.46901	0.392122	6.16222	1	0.962477	0.529916	3.66232	0.471402	4.96897	1	0.980939	0.532691	-4.81671	0.314971	4.88565	1	0.919477	0.411562
NR2B	11.7061	0.00788179	4.11384	0.299508	0.133991	0.0125108	-0.845305	0.858606	4.75651	1	0.962477	0.88572	-5.93583	0.157852	4.31054	1	0.980939	0.21924	-16.5073	0.000100322	4.51926	0.0094303	0.00250806	0.00196632
NUMB	7.06224	0.219034	5.51331	1	0.985195	0.262568	18.1858	0.0472012	8.24653	1	0.962477	0.0984196	11.7365	0.0141748	4.45827	0.680393	0.326021	0.026745	23.3457	0.0177079	8.36013	1	0.442697	0.0499905
P3525	9.01896	0.0345	4.02238	0.954176	0.5865	0.0460263	6.90314	0.132458	4.40075	1	0.962477	0.227736	1.10969	0.735995	3.26614	1	0.980939	0.766662	-0.852626	0.873444	5.35283	1	0.919477	0.89164
P38	-3.54759	0.234863	3.02985	1	0.985195	0.274394	0.995775	0.783826	3.60574	1	0.962477	0.842139	6.36688	0.0385044	2.95947	1	0.885601	0.0675516	11.3773	0.00372318	3.66013	0.282961	0.0930794	0.015864
P70S6	-3.40355	0.101799	2.10558	1	0.985195	0.125678	-1.41338	0.641179	3.0485	1	0.962477	0.768407	3.80392	0.167667	2.69493	1	0.980939	0.229681	5.94259	0.0159369	2.36949	1	0.398423	0.0473278
pAKT	11.6611	0.000840759	3.23655	0.0479232	0.0142929	0.00189254	6.69548	0.148479	4.44678	1	0.962477	0.246625	8.65981	0.0123436	3.27289	0.629524	0.283903	0.0243839	3.82768	0.40523	4.49563	1	0.919477	0.502691
pBRAF	-1.50027	0.597446	2.85715	1	0.985195	0.635581	2.71946	0.565844	4.66262	1	0.962477	0.701933	8.06177	0.0429529	3.80165	1	0.980939	0.0738112	12.6911	0.00138672	3.66702	0.115098	0.034668	0.00849365
pCAMKII	14.0121	0.220557	10.6301	1	0.985195	0.262568	26.5972	0.02433	10.3406	1	0.962477	0.0611369	25.7775	0.0218108	9.87878	1	0.501649	0.0403904	39.6609	0.00222303	10.5688	0.177843	0.0555759	0.0114662
pCFOS	12.3308	4.22529e-06	2.44577	0.000338023	7.183e-05	2.01204e-05	10.9939	0.009168	3.91642	0.678432	0.394224	0.0353834	1.56292	0.570232	2.72479	1	0.980939	0.633592	0.354138	0.919477	3.49013	1	0.919477	0.919477
pCREB	11.97	0.00837327	4.20292	0.309811	0.142346	0.0130832	7.54284	0.18681	5.45474	1	0.962477	0.290593	13.6563	0.00297903	4.20461	0.166826	0.0685178	0.00661095	9.1625	0.111556	5.43989	1	0.919477	0.185297
pEIF4B	16.3622	0.0033604	5.05463	0.161299	0.0571268	0.00634037	3.23845	0.411625	3.86828	1	0.962477	0.532666	15.5388	0.000302375	3.88966	0.0220734	0.00695463	0.00107606	2.50794	0.626021	5.06704	1	0.919477	0.684995
pELK	7.87496	0.0499062	3.83475	1	0.848406	0.0639823	-1.59397	0.676402	3.84171	1	0.962477	0.789136	21.9592	3.15847e-06	4.09931	0.000277946	7.26449e-05	2.42959e-05	11.254	0.0027623	3.49987	0.21546	0.0690576	0.0128907
pERK	13.8338	0.00132624	3.96494	0.0716172	0.0225462	0.0028218	8.15454	0.0270915	3.51201	1	0.962477	0.0652163	21.2092	3.80125e-07	3.62975	3.61119e-05	8.74288e-06	6.33542e-06	15.162	0.000399862	3.89792	0.0351878	0.00999655	0.00356241
pFMRP	1.18711	0.680541	2.85984	1	0.985195	0.716359	8.69351	0.118612	5.29985	1	0.962477	0.211344	7.30287	0.0774791	3.96301	1	0.980939	0.11564	15.263	3.69163e-05	3.28846	0.00354396	0.000922907	0.00120593
pGluR2	6.34347	9.60974e-05	1.53943	0.00643852	0.00163366	0.000282639	-7.66677	0.000374394	2.19446	0.0310747	0.0160989	0.00229316	10.5615	1.23906e-06	1.99615	0.000115233	2.84984e-05	1.54883e-05	-4.00447	0.019377	1.73021	1	0.484424	0.0527484
pGSK3BS9	7.96541	0.00177952	2.40876	0.0925352	0.0302519	0.00363168	-1.20487	0.738738	3.62774	1	0.962477	0.813442	10.5625	0.00167569	3.14433	0.103893	0.0385409	0.00429665	1.17166	0.674829	2.77029	1	0.919477	0.726739
pGSK3BY216	10.7793	0.000393295	2.82703	0.0235977	0.00668602	0.000959257	2.69039	0.339501	2.77063	1	0.962477	0.474032	-1.92732	0.474095	2.71228	1	0.980939	0.532691	-9.08844	0.00126525	2.89964	0.106281	0.0316312	0.00826627
PI3K	17.8779	3.13998e-07	3.08798	2.92019e-05	5.33797e-06	3.92498e-06	-0.325707	0.876881	2.1022	1	0.962477	0.895149	14.7508	8.5331e-06	2.99679	0.000708247	0.000196261	4.74061e-05	-2.96985	0.179562	2.23586	1	0.919477	0.264044
pJAK2	14.066	0.00263574	4.29788	0.129151	0.0448075	0.00506872	6.93456	0.0145486	2.70984	0.974755	0.625589	0.0434607	8.84964	0.00719991	3.1148	0.381595	0.165598	0.0149998	2.0443	0.629077	4.17884	1	0.919477	0.684995
pJNK	19.1037	3.9951e-05	4.14443	0.00283652	0.000679168	0.00013317	12.2918	0.000346836	3.16616	0.0291342	0.0149139	0.00226599	17.1535	3.8652e-05	3.73944	0.00316946	0.000888996	0.000203432	10.4531	0.00935155	3.77914	0.654609	0.233789	0.0316018
PKCA	8.25898	0.000552021	2.25109	0.0320172	0.00938436	0.00128377	2.14286	0.409161	2.56206	1	0.962477	0.532666	-2.2493	0.267951	2.04689	1	0.980939	0.339178	-7.77175	0.00427625	2.78855	0.320719	0.106906	0.0174614
PKNOX1	24.9127	4.52282e-06	4.69427	0.000357302	7.68879e-05	2.05583e-05	-8.58075	0.0655778	4.83668	1	0.962477	0.133888	24.1807	5.43586e-06	4.61143	0.000462048	0.000125025	3.39741e-05	-9.11651	0.0553135	4.94924	1	0.919477	0.117842
pMAP1B	3.57353	0.332827	3.61527	1	0.985195	0.375455	16.1544	0.000124006	3.79972	0.0110366	0.00533228	0.00121526	-4.65128	0.187844	3.602	1	0.980939	0.250458	6.93056	0.0812661	3.81776	1	0.919477	0.153155
pMEK	11.9164	0.0266155	5.00282	0.77185	0.452464	0.036966	25.3464	7.7064e-06	4.67526	0.000724402	0.000331375	0.000151045	1.66706	0.690585	4.1425	1	0.980939	0.734665	13.8671	0.0352322	6.0277	1	0.880806	0.0822085
pMTOR	22.3027	8.21549e-05	4.93731	0.00558653	0.00139663	0.000248954	12.3564	0.0198602	4.93553	1	0.853991	0.0550007	14.9349	0.00304104	4.61497	0.167257	0.0699439	0.00661095	5.5878	0.290419	5.11583	1	0.919477	0.384608
pNR1	15.2419	0.0100038	5.43773	0.354993	0.170065	0.0151573	-15.6509	0.00120553	5.14137	0.096442	0.0518376	0.00621797	4.48242	0.297855	4.19736	1	0.980939	0.363238	-23.5261	7.80047e-05	6.5736	0.00741044	0.00195012	0.00191111
pNR2A	14.0162	0.0255206	5.78517	0.765618	0.43385	0.0359445	17.4009	0.0272844	7.17861	1	0.962477	0.0652163	6.86256	0.291361	6.26674	1	0.980939	0.359705	10.0349	0.133692	6.31169	1	0.919477	0.214784
pNR2B	-11.256	0.00200763	3.80581	0.102389	0.0341297	0.00401526	2.56154	0.53529	4.07039	1	0.962477	0.672544	-7.96579	0.0522269	4.24423	1	0.980939	0.0870449	6.36401	0.0882212	3.59681	1	0.919477	0.160105
pNUMB	16.0279	1.08174e-05	3.27148	0.000822123	0.000183896	4.32696e-05	10.28	0.0105538	3.75462	0.749322	0.453815	0.0369384	15.9627	2.81529e-06	3.03308	0.000250561	6.47516e-05	2.34607e-05	10.2181	0.023834	4.25054	1	0.59585	0.0614666
PP2A	6.59308	0.0431758	3.12679	1	0.733989	0.0560725	0.956061	0.82372	4.26127	1	0.962477	0.868006	12.3951	8.82461e-05	2.89341	0.00697144	0.00202966	0.000389187	6.45126	0.178276	4.61172	1	0.919477	0.264044
pP70S6	25.9733	1.14561e-05	5.09658	0.000859207	0.000194754	4.40619e-05	22.2043	2.61354e-06	4.11416	0.000248286	0.000112382	6.40317e-05	8.47009	0.0722534	4.495	1	0.980939	0.109475	5.22483	0.288197	4.7782	1	0.919477	0.384608
pPKCAB	25.6499	5.30024e-10	3.45168	5.19424e-08	9.01041e-09	1.76675e-08	11.7105	0.00742702	4.07173	0.564453	0.319362	0.0316455	-0.953305	0.802836	3.82916	1	0.980939	0.827665	-11.9414	0.000693547	3.67094	0.0603386	0.0173387	0.00566397
pPKCG	16.3047	0.00465975	5.2521	0.214349	0.0792158	0.00847228	16.1019	0.0202044	6.35885	1	0.868787	0.0550007	-0.560436	0.917377	5.40945	1	0.980939	0.936099	-0.734066	0.906043	6.229	1	0.919477	0.915383
PRMT2	15.0703	0.0228554	6.0814	0.708519	0.388543	0.0326506	13.4499	0.159211	8.88063	1	0.962477	0.25906	17.5029	0.0124545	6.35695	0.629524	0.286454	0.0243839	15.8482	0.0647961	7.84085	1	0.919477	0.132292
pRSK	9.03526	0.00703337	3.16206	0.274302	0.119567	0.0113441	4.66696	0.164893	3.26586	1	0.962477	0.260637	10.7999	0.000865359	3.01689	0.0562483	0.0199033	0.00240377	6.36093	0.0731653	3.4115	1	0.919477	0.143404
pS6	0.225647	0.954259	3.92293	1	0.985195	0.963898	9.5909	0.0312199	4.19683	1	0.962477	0.0711524	8.59897	0.0300148	3.76549	1	0.69034	0.0545723	18.7466	0.000209644	4.48022	0.0190776	0.0052411	0.00256814
PSD95	18.8344	0.00148121	5.30396	0.0785039	0.0251805	0.00308584	-10.7262	0.0697977	6.19654	1	0.962477	0.136803	-4.64044	0.436826	6.0904	1	0.980939	0.502098	-28.3616	3.93377e-09	5.21232	3.85509e-07	9.83441e-08	3.85509e-07
pSRC	40.1559	1.67686e-11	4.67695	1.67686e-09	2.85066e-10	1.67686e-09	-0.193015	0.962477	4.09874	1	0.962477	0.962477	30.8883	1.67295e-06	5.3972	0.000153911	3.84778e-05	1.85883e-05	-6.7926	0.0403628	3.4016	1	0.919477	0.0898989
pTAU	21.1184	8.2964e-06	4.13903	0.000647119	0.000141039	3.60713e-05	18.7494	0.000178097	4.39397	0.0156725	0.00765815	0.00158668	8.61512	0.0546167	4.2611	1	0.980939	0.0872347	6.49067	0.158754	4.42906	1	0.919477	0.250934
PTEN	7.44008	0.00342932	2.41783	0.161299	0.0582984	0.00635059	-8.19184	0.000303297	2.31413	0.0257803	0.0130418	0.00212308	10.6509	8.9513e-05	2.52167	0.00698201	0.0020588	0.000389187	-5.44818	0.0121293	2.20799	0.824793	0.303233	0.0383443
RAGE	10.3003	0.000195978	2.57502	0.0125426	0.00333163	0.000529671	-5.67573	0.0238028	2.56046	1	0.962477	0.0611369	15.1374	2.80577e-07	2.63457	2.7216e-05	6.45328e-06	6.19619e-06	-1.53915	0.53453	2.49194	1	0.919477	0.602114
RAPTOR	20.0882	1.63192e-08	3.07628	1.58297e-06	2.77427e-07	4.00595e-07	1.23955	0.712318	3.33298	1	0.962477	0.809802	17.2294	3.0981e-07	2.96646	2.97417e-05	7.12562e-06	6.19619e-06	-1.17054	0.73994	3.53966	1	0.919477	0.788197
RCAN1	11.0129	0.000234602	2.77963	0.0147799	0.00398823	0.000617374	-12.7986	1.88131e-05	3.08941	0.00174962	0.000808965	0.000307281	13.2421	0.000180535	3.23678	0.0136531	0.0041523	0.000694365	-11.0488	1.52853e-05	2.62436	0.00148268	0.000382133	0.000748981
RRP1	12.2244	0.000143744	2.9558	0.00934339	0.00244366	0.00039929	9.02304	0.0113699	3.37098	0.795895	0.488907	0.0379043	8.98571	0.00657458	3.12199	0.355027	0.151215	0.0139885	5.87673	0.077973	3.21771	1	0.919477	0.14983
RSK	26.2859	9.47001e-07	4.57533	8.32512e-05	1.6099e-05	6.76429e-06	12.1325	0.0150782	4.6489	0.993891	0.648362	0.0434607	18.6388	4.43889e-05	4.07041	0.0035955	0.00102095	0.000221945	5.34247	0.333501	5.36176	1	0.919477	0.424456
S100B	30.5113	4.59581e-10	4.00927	4.54985e-08	7.81287e-09	1.76675e-08	22.2526	1.75368e-07	3.65339	1.70107e-05	7.54084e-06	8.59305e-06	4.02635	0.32899	4.03068	1	0.980939	0.392787	-2.55642	0.485508	3.70373	1	0.919477	0.553253
S6	26.1388	7.23722e-05	5.6299	0.00499368	0.00123033	0.000226163	-6.08826	0.120997	4.02446	1	0.962477	0.211744	19.7405	0.000484687	5.03297	0.0339281	0.0111478	0.00156351	-10.8519	0.0100007	4.38233	0.690046	0.250017	0.0326688
SHANK	-1.81397	0.505751	2.74536	1	0.985195	0.543818	-1.98943	0.413088	2.44876	1	0.962477	0.532666	-3.19423	0.135058	2.16252	1	0.980939	0.19294	-3.36723	0.272915	3.11339	1	0.919477	0.371467
SHH	11.3144	0.00547996	3.80995	0.246598	0.0931594	0.00978565	-5.3991	0.140733	3.7449	1	0.962477	0.237791	22.4041	2.91517e-10	2.99178	2.91517e-08	6.70488e-09	2.91517e-08	4.02548	0.391513	4.59245	1	0.919477	0.491901
SNCA	17.982	0.000500626	4.59598	0.0295369	0.00851064	0.00119197	30.9831	0.00107206	7.77172	0.0868367	0.0460985	0.00583676	7.29015	0.0600954	3.70416	1	0.980939	0.0924545	19.113	0.0960099	10.2601	1	0.919477	0.168017
SOD	7.01183	0.235979	5.6872	1	0.985195	0.274394							-5.84516	0.206494	4.73682	1	0.980939	0.268174
STAT3	5.93176	0.309021	5.63841	1	0.985195	0.355196	-0.838831	0.850775	4.46869	1	0.962477	0.88572	18.0275	0.000679836	4.7766	0.045549	0.0156362	0.00199952	10.4838	0.043763	4.87494	1	0.919477	0.095306
SYP	17.7965	0.0152882	6.60774	0.50451	0.259899	0.0222772							3.49328	0.602638	6.57217	1	0.980939	0.655041
TAU	15.5425	0.0705516	7.77582	1	0.985195	0.0881895	34.569	2.52057e-05	5.45771	0.00231892	0.00108384	0.000352879	3.47943	0.580237	6.1341	1	0.980939	0.637623	20.5195	0.102835	10.918	1	0.919477	0.173756
TH	7.24775	0.0340777	3.2641	0.954176	0.579321	0.0460263	9.94549	0.00631416	3.41068	0.498819	0.271509	0.0309394	3.33562	0.273284	2.98239	1	0.980939	0.341605	5.93495	0.121799	3.69751	1	0.919477	0.198939
TIAM1	-0.340473	0.908511	2.96313	1	0.985195	0.927052	11.0429	0.00997516	4.00051	0.718211	0.428932	0.0362061	1.54817	0.639353	3.27182	1	0.980939	0.687477	13.1472	0.000837188	3.61172	0.0719982	0.0209297	0.00631111
TRKA	8.39664	0.00561857	2.87211	0.247217	0.0955158	0.00985715	-0.3202	0.920979	3.22756	1	0.962477	0.930474	4.23695	0.131723	2.73889	1	0.980939	0.190904	-4.14538	0.209297	3.35769	1	0.919477	0.301634
UBIQUITIN	9.19199	0.00608284	3.15224	0.255479	0.103408	0.0103099	-7.62833	0.000222504	2.0834	0.0193578	0.00956765	0.00181711	11.9232	0.000145378	2.86942	0.0111941	0.0033437	0.000605743	-5.4024	0.0291113	2.51668	1	0.727782	0.0713226
